# Supplementary material for: Hypoxic preconditioning induces epigenetic changes and modifies swine mesenchymal stem cell angiogenesis and senescence in experimental atherosclerotic renal artery stenosis
Source: Stem Cell Res Ther. 2021 Apr 14;12:240. doi: 10.1186/s13287-021-02310-z (PMC8048283; doi:10.1186/s13287-021-02310-z)
Supplement: Supplementary file 1 — Additional file 1. Bioinformatic raw data ARAS vs Healthy MSCs during hypoxia and normoxia conditions. [file 13287_2021_2310_MOESM1_ESM.xlsx]

## Sheet: Nx ARAS vs Healthy fauxRNA_DEA
GeneSymbol	logFC	logCPM	F	PValue	FDR	110N.2_Normalized_Counts	33N.8_Normalized_Counts	49N.10_Normalized_Counts	16N.4_Normalized_Counts	21N.6_Normalized_Counts	4N.12_Normalized_Counts
A1BG	1.20761	2.74836	0.658749	0.417005	0.782813	0.00068087	0.0106071	0.857995	0	0.112437	1.98186
A1CF	0.0968551	6.20057	0.0457517	0.830628	0.957334	29.2511	26.4533	18.893	17.5054	87.4359	23.686
A2M	1.16548	6.17987	7.2022	0.00728304	0.257287	17.148	18.3556	11.4515	34.3243	41.2753	30.5711
A2ML1	0.623862	6.45462	2.30168	0.129239	0.565133	25.2198	26.444	21.4338	38.0444	43.2401	32.3304
A3GALT2	-0.387343	5.98133	0.781482	0.376691	0.766535	21.1892	33.2232	19.7397	23.2447	15.6189	17.0262
A4GALT	-1.01464	5.09558	3.85656	0.0495557	0.417602	15.1319	8.219	20.0183	5.53368	4.37942	10.4335
A4GNT	-0.118639	7.48405	0.0990143	0.753017	0.926364	80.6984	69.0542	52.8021	57.5019	95.1674	43.3107
AAAS	0.867585	5.00605	2.65692	0.103105	0.530079	5.04934	9.14226	7.44276	13.9423	0.860336	18.2921
AACS	-0.706982	7.13575	3.40709	0.0649207	0.459486	68.5962	46.1822	72.8909	54.8574	23.8031	34.7672
AADACL2	1.26283	4.76067	4.67513	0.0306055	0.369192	4.03807	4.62701	5.83119	8.29194	19.6562	10.4647
AADACL3	0.564278	3.06569	0.257917	0.611556	0.876605	1.00946	1.15398	0.800504	0.907533	0.179382	2.55245
AADACL4	0.063421	3.51569	0.00510272	0.943053	0.98764	2.02031	5.59159	0.713671	2.78803	2.0747	2.31927
AADAT	1.39897	4.51982	4.95745	0.0259814	0.359531	6.04581	3.47365	1.53309	4.5598	15.9317	10.0483
AAED1	-2.08252	4.32253	8.3061	0.00395234	0.207266	10.0862	9.20816	7.37138	0.891643	4.87875	1.6518
AAGAB	-1.14361	7.07747	8.6148	0.00333544	0.204024	77.6731	48.4899	73.6808	36.2356	19.8705	32.6415
AAK1	-0.36474	7.35109	0.938359	0.332703	0.740445	82.7143	57.627	58.6525	51.963	63.7911	40.5066
AAMDC	-0.576169	3.32964	0.372754	0.541509	0.847302	3.02465	2.31405	1.59684	0.907533	0.179382	2.55245
AAMP	0.0238732	3.57505	0.000906211	0.975985	0.991409	2.02001	1.22454	4.24122	1.83155	0.293782	4.44502
AAR2	0.0899204	5.22945	0.0318756	0.858301	0.967337	12.1057	17.106	6.43441	12.9916	16.4863	9.16939
AARD	-0.704973	3.90019	0.789178	0.374352	0.76528	6.04928	3.51145	4.09694	0	2.20089	6.47348
AARS	0.266282	6.60457	0.440486	0.50689	0.833916	18.1698	35.6225	39.855	52.9924	36.2058	24.3733
AARS2	-0.113639	5.4931	0.0571517	0.811057	0.949318	16.1408	23.9558	7.21432	10.1522	11.7987	19.9622
AARSD1	0.555578	3.52016	0.413115	0.520395	0.839699	3.0232	0.054063	2.50889	1.82588	0.318461	5.09907
AASDH	0.284162	6.27179	0.425741	0.514088	0.837764	26.2276	19.6633	27.3494	19.3884	58.6119	28.1297
AASDHPPT	-0.109497	6.13816	0.065817	0.797528	0.945965	26.2287	36.6278	13.832	14.7685	26.2997	29.2942
AASS	0.00312658	5.49219	3.75962e-05	0.995108	0.997979	18.154	16.0941	10.6171	12.9607	20.1505	12.8313
AATF	-0.489548	6.10597	1.15229	0.283074	0.714904	15.1437	40.0667	27.2831	14.7672	10.7269	43.1257
AATK	0.446887	3.46768	0.244357	0.621079	0.880897	1.01223	1.20055	3.40691	0.878417	0.338296	6.4898
ABAT	0.0726275	4.14076	0.0116543	0.914031	0.982899	7.05508	3.51233	3.22412	7.48233	2.45197	4.00685
ABCA1	-0.578981	7.53781	2.38577	0.122449	0.557599	71.629	76.0008	92.744	54.7441	80.1047	32.5695
ABCA12	0.374984	6.30249	0.794271	0.372815	0.76431	17.1575	32.0812	23.1293	27.8063	46.1262	22.6921
ABCA3	0.642635	4.98661	1.47602	0.224401	0.667462	8.07053	6.94884	8.28069	13.0091	2.98913	16.4029
ABCA4	-0.127587	6.90414	0.10736	0.743171	0.925343	48.4206	42.6196	42.9823	38.9586	41.7182	42.03
ABCA5	0.184025	5.93268	0.161391	0.68788	0.90574	15.1383	28.5811	15.6052	16.6295	41.7812	18.5964
ABCA6	-0.0238752	5.58932	0.00238107	0.961082	0.98764	13.1216	30.778	11.3991	12.9516	15.3232	19.1443
ABCA7	0.750055	5.97169	2.79435	0.0946011	0.51729	16.1417	16.1292	16.539	25.0441	5.31569	43.5462
ABCB1	0.295249	5.28102	0.350218	0.553992	0.853707	12.1049	9.27999	12.4364	18.6157	18.3652	6.56038
ABCB10	-0.521129	5.23861	1.08579	0.297409	0.722596	12.1097	10.4672	20.0306	11.1483	11.2322	8.07615
ABCB11	-0.216833	6.75781	0.297038	0.585747	0.866812	49.4259	34.6186	39.6731	35.2532	51.8228	22.5803
ABCB4	0.50166	5.40429	1.00776	0.315443	0.73038	20.1614	7.05177	8.98344	17.6396	23.6763	9.59385
ABCB5	-0.124684	4.71586	0.0434327	0.834913	0.959621	3.03631	12.5051	9.12685	3.59094	43.1618	6.47998
ABCB6	-0.260393	4.98153	0.247196	0.619058	0.880055	7.06882	14.8426	10.7364	8.33594	6.23932	11.4807
ABCB7	-0.133675	4.06071	0.036515	0.848456	0.963737	3.03103	5.71303	4.97225	4.64657	2.36033	4.80297
ABCB8	0.421857	4.02494	0.351799	0.553098	0.853593	6.04553	1.25478	3.2779	7.48233	2.45197	4.00685
ABCB9	0.30942	5.5044	0.427799	0.513073	0.837503	15.1299	8.20054	16.6408	21.3957	13.7299	14.6272
ABCC1	-0.142351	8.36496	0.176184	0.674674	0.900077	100.887	149.526	130.716	113.213	60.2001	160.486
ABCC10	0.716546	5.40979	2.16325	0.141349	0.582787	11.0967	8.14386	12.4662	17.6443	3.17657	24.8905
ABCC11	0.206275	7.43059	0.308095	0.578853	0.865696	61.5357	59.8434	52.8781	57.4939	75.4917	68.6609
ABCC12	0.894906	5.92104	3.43232	0.0639363	0.458352	12.1121	28.4595	8.8939	20.3322	56.5033	21.4556
ABCC2	0.167498	7.51398	0.178763	0.67244	0.899303	63.5549	56.4613	68.7081	62.0669	212.516	50.7508
ABCC3	-0.225753	7.7576	0.399023	0.527596	0.842932	73.6474	88.6087	92.7006	68.6528	55.7377	91.5301
ABCC4	-0.35437	6.59097	0.666649	0.414225	0.782813	27.2482	72.1347	28.7629	24.0546	16.5015	60.8729
ABCC5	-0.87972	7.91096	6.09781	0.0135372	0.294058	126.097	92.1881	122.476	72.4238	57.1656	55.4577
ABCC6	-0.244868	7.43043	0.426957	0.513488	0.837503	65.5738	74.764	62.8152	51.936	35.2891	84.7338
ABCC8	0.229686	6.99476	0.356507	0.550454	0.85249	34.3052	32.349	58.9741	52.9091	38.602	55.1909
ABCC9	0.311853	6.74829	0.601569	0.437982	0.797444	49.4174	35.6573	15.4401	38.9494	55.9756	34.0245
ABCD1	0.821044	3.31289	0.731855	0.392285	0.774176	1.01046	0.0381509	2.57251	1.8378	0.267943	3.78831
ABCD2	0.250996	4.28876	0.150967	0.697614	0.909219	5.04443	5.73065	4.07804	5.55483	7.33045	5.21064
ABCD3	0.0714533	5.45404	0.0218354	0.882526	0.973966	18.1524	12.7094	11.4879	14.8403	20.1406	10.9303
ABCD4	0.511188	4.45765	0.715404	0.397658	0.777865	2.02524	6.8427	6.68628	3.64484	6.03261	11.7371
ABCE1	0.22174	4.73307	0.155005	0.693798	0.908161	10.0824	3.59062	8.30059	7.39598	10.9955	8.20244
ABCF1	0.543998	5.76063	1.3174	0.251063	0.693241	9.08834	17.223	19.1375	45.6484	14.3801	17.3215
ABCF2	0.0607891	5.03287	0.0140135	0.905768	0.980121	12.1024	9.24826	9.0449	10.1975	8.06451	12.5975
ABCF3	-0.0392131	6.24054	0.00872505	0.92558	0.985048	22.1987	28.7487	28.9885	19.428	35.1416	24.7595
ABCG1	0.00493958	4.32058	4.89669e-05	0.994417	0.997819	7.05833	4.65354	4.91781	2.72498	8.76693	5.92796
ABCG2	1.32245	3.39402	1.6894	0.193684	0.638138	0.00248499	3.32754	0.778026	1.81817	6.61536	2.18492
ABCG4	0.382286	5.59005	0.661052	0.416191	0.782813	13.1165	13.8275	14.9072	17.618	22.304	15.7878
ABCG5	0.177047	4.51083	0.08777	0.767032	0.931976	9.07251	4.67598	4.88713	9.31973	5.98287	5.74391
ABCG8	0.222204	5.24092	0.203094	0.652236	0.893608	11.0979	9.27906	13.2978	15.8084	8.33366	14.269
ABHD1	-0.17554	5.81375	0.149016	0.699479	0.909842	18.1618	27.4758	15.5926	20.453	5.06783	22.888
ABHD10	-1.24172	5.66132	5.77168	0.0162889	0.314768	18.1641	19.6357	29.942	10.1557	29.578	4.70026
ABHD11	0.151839	5.14252	0.0917874	0.761918	0.929758	11.0968	3.64485	16.7778	16.7798	2.99344	13.1275
ABHD12	1.47835	4.21658	4.58969	0.032168	0.375344	3.02579	2.32949	2.45797	8.36513	2.71749	9.71161
ABHD12B	-0.607891	5.71045	1.51762	0.217984	0.662659	21.1851	19.6025	21.513	9.1837	37.2321	12.0068
ABHD13	-0.132983	5.27301	0.0725679	0.787635	0.941473	16.1364	12.6854	10.6614	8.29659	13.1477	14.3876
ABHD14A	0.407316	5.07356	0.634951	0.425548	0.788263	9.08017	10.3312	8.22004	9.23536	8.23518	17.6347
ABHD14B	0.346331	6.12506	0.6612	0.416139	0.782813	29.2459	17.3536	17.2662	26.9054	23.1827	30.3167
ABHD15	0.256717	5.90975	0.340967	0.559273	0.856782	13.122	15.0525	27.5337	22.2658	17.6336	26.2353
ABHD16A	-1.19911	7.35651	8.53348	0.00348776	0.204223	35.3241	102.272	98.5989	24.0277	23.9443	75.7824
ABHD16B	0.124897	3.26919	0.0163294	0.898318	0.977144	1.01147	2.27634	1.64075	3.76824	0.21872	1.02478
ABHD17A	0.615837	3.65453	0.513142	0.473784	0.816031	2.01918	2.31327	2.48132	1.80016	0.446893	8.97411
ABHD17B	0.148545	4.21968	0.0519459	0.819712	0.951502	5.0441	2.40836	6.71417	7.46685	2.51414	5.29155
ABHD17C	0.610995	4.91743	1.26709	0.260316	0.699343	3.03573	13.579	6.55667	8.30099	4.78674	19.6781
ABHD18	-0.566608	4.1441	0.671994	0.41236	0.782813	6.05241	6.86308	4.04657	2.75344	6.8086	2.78052
ABHD2	-0.218757	6.92366	0.318265	0.572654	0.864128	42.3731	39.2228	58.0473	49.236	31.02	38.9977
ABHD3	0.0266898	4.12247	0.00149408	0.969167	0.988897	3.03103	5.71303	4.97225	0.860749	7.00656	6.11261
ABHD4	0.0423059	6.25833	0.0102151	0.919495	0.984448	22.1984	23.0848	33.2256	27.84	28.3858	25.3339
ABHD5	-0.708004	3.43057	0.564722	0.452366	0.803494	2.02023	4.50812	1.57742	0.897224	4.77396	1.00775
ABHD6	0.329052	5.62839	0.447158	0.50369	0.832269	14.1251	18.3342	12.3194	13.8231	50.3314	15.4834
ABHD8	0.391055	4.11218	0.329757	0.565804	0.86083	5.04152	4.58593	2.38403	4.62289	2.49345	7.38109
ABI1	-0.114531	5.0685	0.049325	0.824243	0.953547	9.08381	5.91283	18.4672	14.9219	6.37769	8.71071
ABI2	0.792088	5.92231	3.16155	0.0753955	0.47938	13.1182	19.4642	13.1625	24.1042	23.1264	30.9839
ABI3BP	-0.395491	8.67661	1.42096	0.233249	0.675709	193.686	151.994	166.254	107.593	182.579	108.007
ABL1	0.276536	6.38302	0.445045	0.5047	0.832591	23.2065	26.4845	29.8362	29.6688	16.4355	49.8486
ABL2	-0.715244	7.7602	3.91116	0.04797	0.412603	119.032	86.3952	88.4439	62.1802	67.8856	50.0448
ABLIM1	0.365483	7.43232	0.913392	0.339219	0.745607	50.4445	86.0473	36.1775	68.6603	77.4573	64.9646
ABLIM2	0.296737	3.98126	0.16507	0.684532	0.904408	2.0226	6.74909	2.39836	2.73503	0.487667	9.53112
ABLIM3	1.34334	5.34534	6.92163	0.00851766	0.259512	4.04299	5.83076	12.6399	17.6128	15.6309	22.7081
ABO	1.25821	3.48278	1.8775	0.170623	0.612649	1.01051	1.17149	1.66798	4.67292	0.353707	3.57477
ABR	-0.061173	6.66979	0.0236565	0.877763	0.973114	25.2293	41.3837	43.9453	36.1981	16.4951	48.4955
ABRA	-1.73454	4.46283	6.2012	0.0127685	0.291532	4.045	10.3357	13.3977	7.5322	2.26205	0.831184
ABRACL	1.96177	3.13396	2.28206	0.130882	0.568874	3.01829	0.0300807	0	0.894465	2.00262	3.11892
ABRAXAS1	-0.690688	4.67012	1.45907	0.227082	0.669221	9.08075	10.3419	9.06941	6.50577	2.56379	7.26559
ABRAXAS2	-0.348168	6.23176	0.690827	0.405886	0.780899	18.1688	27.6596	41.5961	23.1968	19.4036	25.5663
ABT1	0.910887	3.67339	1.17986	0.277388	0.711705	4.02813	1.20218	0.743275	4.65684	0.398338	4.87688
ABTB1	0.568379	5.3666	1.3502	0.245248	0.688116	8.07615	15.959	9.01696	15.7787	3.14161	23.7308
ABTB2	0.756225	4.58245	1.64242	0.199998	0.644549	3.03229	6.84404	5.8083	10.2263	6.22813	9.50612
ACAA1	-0.321844	4.69315	0.320437	0.571347	0.863824	7.06561	13.6357	5.65897	9.32402	4.35175	6.42885
ACAA2	-1.5438	3.88289	3.76245	0.0524194	0.426098	7.05806	2.42527	6.66902	0.900014	1.94072	2.45865
ACACA	0.0135131	7.8053	0.00142218	0.969918	0.989337	87.7637	63.4274	91.9011	77.9318	108.923	61.7547
ACACB	0.240322	8.07017	0.479715	0.488554	0.825011	101.885	58.8875	109.329	124.392	113.591	83.0952
ACAD10	0.0285168	6.15694	0.00430323	0.947697	0.98764	27.2354	27.5769	18.8979	19.4298	38.5123	21.0448
ACAD11	-0.103407	5.41043	0.0419083	0.837795	0.960563	21.1743	16.0811	6.38684	13.8837	31.8532	6.47756
ACAD8	-0.165753	4.82845	0.086573	0.768581	0.932854	18.1423	5.89202	6.47266	13.0778	7.76248	4.32946
ACAD9	-0.0524911	4.76478	0.00846459	0.926696	0.985195	10.0852	6.9693	8.25009	6.46701	0.668064	13.6903
ACADL	-0.264902	5.52408	0.295542	0.586692	0.867558	19.1641	13.8862	16.5309	18.6291	18.2384	4.71585
ACADM	-0.659558	3.81697	0.711182	0.399054	0.778362	5.04229	2.39042	4.99673	0	2.10532	5.17522
ACADS	-0.0363853	3.86651	0.00198432	0.964469	0.98764	1.01645	8.97423	3.2364	2.76056	2.26659	4.93056
ACADSB	0.333421	4.44211	0.292844	0.588405	0.868445	6.05205	3.54188	6.66793	5.53465	10.6307	5.74472
ACADVL	-0.0544316	6.23249	0.0169513	0.896411	0.976692	21.1909	29.8801	28.9877	25.9826	16.1076	32.9114
ACAN	0.869342	4.8188	2.41996	0.119802	0.555997	3.03371	5.78009	9.25423	7.36305	16.2528	11.2005
ACAP1	0.685135	5.82504	2.2851	0.130627	0.56862	14.125	8.22265	21.7202	25.083	1.12596	35.1098
ACAP2	-0.0370574	5.78659	0.00671984	0.934667	0.987158	26.2196	15.0574	15.6202	14.8041	17.2794	22.7461
ACAP3	1.21942	3.90978	2.40371	0.121052	0.557599	2.01918	2.31327	2.48132	2.71709	2.61464	11.9752
ACAT1	-0.246935	3.5134	0.0803875	0.776774	0.93593	2.02001	1.22454	4.24122	1.84086	3.47124	1.65916
ACAT2	-0.297822	5.03674	0.321253	0.570857	0.863634	5.055	19.3391	11.5551	10.2178	7.91062	9.4549
ACBD3	-1.18314	4.01563	2.56381	0.109339	0.53784	4.04	4.66136	8.40077	4.69955	2.09006	0.930667
ACBD4	-0.552233	5.87194	1.48445	0.223083	0.666934	15.1415	27.5588	28.2173	14.8458	0.946896	24.4488
ACBD5	0.638668	4.46825	1.04778	0.306021	0.724779	5.04477	9.02542	1.48721	9.30124	10.8166	4.36022
ACBD6	0.226858	6.03405	0.273161	0.601221	0.873605	18.1623	26.3642	18.1219	24.1194	26.4026	22.9773
ACBD7	-0.603495	2.83937	0.207758	0.648531	0.893608	1.0095	2.23023	0	0	0.0774043	1.30722
ACCS	0.45727	4.2887	0.504805	0.477399	0.818504	3.03103	5.71303	4.97225	8.39841	0.562157	7.22849
ACCSL	0.076221	3.50912	0.00765648	0.930273	0.986475	2.01926	3.40186	1.5963	2.78803	2.0747	2.31927
ACD	0.479574	3.47443	0.277824	0.598133	0.872041	1.01223	1.20055	3.40691	0.874923	0.360879	7.1363
ACE	0.441312	6.55756	1.07636	0.299517	0.722596	25.2241	32.1814	28.944	36.1503	13.0381	75.1304
ACE2	-0.335056	5.74668	0.474323	0.491007	0.825636	20.1765	20.7127	18.9895	13.8465	41.0841	11.2917
ACER1	0.333824	6.27278	0.585067	0.444335	0.799259	24.2119	36.5933	12.1641	24.9865	60.3839	21.992
ACER2	1.81787	3.51867	3.58535	0.058295	0.442908	1.00946	1.15398	0.800504	6.56258	3.86301	1.44619
ACER3	-0.421077	6.62411	1.02639	0.311011	0.727085	43.3763	42.5583	32.9831	24.0677	49.6097	23.9141
ACHE	0.63385	5.12188	1.55684	0.212132	0.656112	11.0923	4.73945	9.96891	16.7449	6.65252	15.5293
ACIN1	-0.421659	7.98061	1.44977	0.228569	0.671444	100.882	89.8649	125.862	88.1864	66.8834	80.4982
ACKR1	0.834495	5.3107	2.74287	0.0976934	0.521085	8.0736	13.6665	6.49677	19.5122	25.4001	7.70447
ACKR2	-0.416501	7.23535	1.17475	0.27843	0.71232	70.6112	29.0268	80.4502	52.9237	47.4177	40.0167
ACKR3	-0.232748	4.07295	0.11401	0.735625	0.922751	4.03788	2.40769	7.59741	2.75001	2.34559	6.22668
ACKR4	-0.984693	4.08026	1.9033	0.167713	0.609157	3.03405	11.2985	4.88233	4.68204	0.329885	2.92231
ACLY	-0.247901	7.26959	0.425547	0.514184	0.837764	56.4955	53.0174	71.2473	58.5073	24.1467	62.5232
ACMSD	0.0660126	4.21129	0.00942251	0.922671	0.984798	8.06187	2.41039	4.08044	4.62179	8.65758	3.2874
ACO1	-0.487975	6.64649	1.48071	0.223667	0.667374	38.3373	47.1285	38.8322	27.821	32.065	28.9437
ACO2	0.192403	5.11495	0.143999	0.704338	0.911665	13.1097	12.5981	5.61468	15.8338	6.51866	11.8158
ACOD1	1.1336	4.8494	3.94366	0.0470518	0.409777	6.05241	6.86308	4.04657	12.0419	21.4359	7.85891
ACOT11	0.244607	7.65031	0.452553	0.501127	0.830624	59.5234	73.6162	67.8312	105.886	43.0539	82.9302
ACOT12	0.000332608	4.18805	1.03266e-08	0.999919	0.999972	6.05039	4.62906	4.07884	2.73455	7.1045	5.35247
ACOT13	-0.765764	5.67094	2.71063	0.099686	0.524113	21.186	23.0023	20.6456	10.1693	11.6073	15.6149
ACOT6	-0.663606	4.33263	1.05936	0.303366	0.722596	6.05562	10.2353	4.85669	1.7985	2.40907	8.23283
ACOT7	-0.242284	4.57671	0.147701	0.700744	0.90985	5.05037	3.59958	14.368	19.6819	4.59719	3.00725
ACOT8	0.583878	3.54345	0.452324	0.501235	0.830665	3.02329	1.20163	1.61796	4.68204	0.329885	2.92231
ACOT9	-0.0982057	4.35857	0.023349	0.878553	0.973182	5.04688	7.97944	4.89944	4.60124	11.9538	3.83412
ACOX1	-0.592321	6.63276	2.12179	0.14522	0.586291	35.3134	50.5475	40.5008	26.9131	9.01676	39.7517
ACOX2	-0.172852	6.53237	0.182211	0.669481	0.898304	32.2842	32.2698	38.942	31.5517	35.6498	25.8009
ACOX3	-0.387366	5.6482	0.679375	0.409805	0.782813	23.1976	18.4409	15.6182	17.6853	3.08018	17.4605
ACOXL	0.256529	6.10892	0.35551	0.551012	0.852969	18.1632	18.4904	28.2746	22.2327	36.8685	21.0268
ACP1	-0.264125	4.13932	0.152637	0.696029	0.908372	2.02512	4.63722	8.45161	2.74553	5.45721	4.77731
ACP2	-0.294146	7.70064	0.664418	0.415007	0.782813	43.3928	97.7364	106.9	77.0549	41.0066	83.1846
ACP5	1.14729	4.10019	2.06655	0.150566	0.591132	1.01754	1.29241	12.8549	8.4011	2.57702	5.88701
ACP6	-0.567677	4.53179	0.909488	0.340253	0.745642	6.05769	8.06958	9.99994	6.51446	4.14764	5.27911
ACP7	0.391875	5.11272	0.593529	0.44106	0.797973	9.08086	11.4558	8.20666	11.1116	9.9402	15.6315
ACPP	-0.339987	5.93354	0.59258	0.441425	0.798226	28.2415	18.5154	23.1456	19.4935	18.9682	17.0433
ACPT	0.131294	5.23331	0.0711494	0.789671	0.942244	10.0914	10.4062	14.1437	12.9914	8.28941	15.6126
ACR	1.23931	3.97515	2.73525	0.0981601	0.522	2.01933	4.48494	0.727337	4.61587	0.529961	9.38405
ACRBP	-0.038874	5.2709	0.00556895	0.940513	0.98764	8.07833	10.4332	19.251	10.1666	0.889562	24.0597
ACRV1	0.893624	4.03098	1.53892	0.214782	0.659151	4.03236	2.34429	2.43701	1.78513	4.17883	10.0526
ACSBG1	0.691826	4.47047	1.26449	0.260806	0.699996	4.03817	5.72945	4.95238	14.0251	2.78993	6.93397
ACSBG2	0.29341	4.29281	0.198158	0.656213	0.893608	5.04567	10.1429	1.47797	6.50229	4.22414	6.55998
ACSF2	0.109353	4.52104	0.0340582	0.853584	0.965003	9.07318	2.44634	7.48446	10.2706	4.36019	5.75539
ACSF3	1.34302	3.85239	2.82131	0.0930245	0.513405	1.01223	1.20055	3.40691	7.47434	2.48386	4.64933
ACSL1	0.0317057	6.63428	0.00626766	0.936899	0.987296	35.3083	33.4081	35.5721	38.0579	39.5691	29.9398
ACSL3	-0.350425	5.30153	0.497024	0.480813	0.821171	18.153	17.1993	8.08067	10.1849	16.2539	8.61572
ACSL4	-0.401304	7.73495	1.146	0.284391	0.715361	54.4895	164.212	85.0968	50.0419	77.3285	75.9136
ACSL5	-0.243778	5.94472	0.303086	0.581956	0.865696	19.172	25.284	24.0042	23.2353	24.1226	11.9739
ACSL6	0.226244	5.38124	0.19407	0.659552	0.894403	10.0931	20.4909	8.11355	11.9842	39.1174	10.7193
ACSM2B	1.04257	4.11476	2.13594	0.143887	0.586275	2.02112	5.61599	1.56043	3.65949	8.9134	6.51794
ACSM3	-0.118382	5.3666	0.0595775	0.807166	0.94861	9.08726	18.3085	14.9033	13.928	11.6494	12.9947
ACSM4	0.130587	5.33347	0.0715204	0.789137	0.94193	10.0928	11.55	15.8204	12.9753	15.0509	13.5628
ACSM5	0.271639	4.37606	0.18844	0.664219	0.896337	8.06348	5.74831	2.33284	5.54497	7.43761	6.48611
ACSS1	0.11297	5.09645	0.050301	0.822541	0.953026	7.06835	13.716	10.7505	12.072	4.76023	15.1355
ACSS2	0.585717	4.9657	1.22529	0.268329	0.701785	10.0835	5.8362	7.41449	8.29901	11.4909	15.0655
ACSS3	-0.0140275	6.14	0.000940775	0.975531	0.99111	17.1602	49.1219	18.8448	15.6941	17.8365	40.4611
ACTA1	1.87336	2.91397	1.90275	0.167775	0.609157	0.00068087	0.0106071	0.857995	0.907533	0.179382	2.55245
ACTA2	-1.70823	6.80935	13.6476	0.000220839	0.111732	72.6237	10.6826	79.7034	68.9957	10.9579	10.4887
ACTB	-0.43008	6.54659	1.09722	0.29488	0.722596	33.2944	23.2044	55.7109	34.4133	3.37905	34.8
ACTBL2	-0.66613	4.93586	1.4054	0.235826	0.678193	5.05639	26.1116	10.6434	2.70262	13.8474	7.65746
ACTC1	-0.17478	4.12934	0.0657361	0.79765	0.94605	7.05648	5.73306	2.34398	3.69172	2.38907	6.15799
ACTG1	0.989218	3.54752	1.24649	0.264228	0.700849	1.01142	1.18687	2.53791	4.66958	2.23864	2.85796
ACTG2	-0.769979	6.03821	2.6637	0.102666	0.529437	44.37	11.7491	26.436	46.646	7.09766	13.0989
ACTL10	-0.973888	5.77391	4.44169	0.0350748	0.387611	23.2046	26.4478	23.965	11.1117	13.221	13.04
ACTL6A	-0.753461	4.4456	1.43842	0.230399	0.673704	9.07699	5.8353	8.28172	2.73652	8.54534	4.00739
ACTL6B	0.511612	4.28703	0.584748	0.44446	0.799259	2.02548	11.2337	3.19124	6.49807	0.569956	9.25593
ACTL7A	-1.03009	3.53409	1.3188	0.250811	0.693168	5.03911	3.45794	1.54661	0.904926	3.28408	1.06777
ACTL7B	0.764704	6.16054	3.15724	0.0755947	0.479507	24.2039	17.3019	13.9359	38.091	37.4626	20.2377
ACTL9	1.94534	3.57764	4.27705	0.0386338	0.397797	2.0142	1.15442	0	3.69736	2.35294	5.5117
ACTN1	0.328095	6.66611	0.661199	0.416139	0.782813	35.3058	19.7467	40.68	61.4173	5.46509	39.7415
ACTN2	-1.22418	6.55837	7.11899	0.00762881	0.257287	32.29	67.6247	32.9344	9.15028	16.242	56.4892
ACTN3	0.890314	4.29156	1.80414	0.179216	0.62012	6.04678	1.26268	4.13788	4.5753	2.79057	15.6142
ACTN4	0.607929	5.18355	1.47302	0.224874	0.667728	6.05945	6.99018	14.2708	15.7939	8.4127	16.7578
ACTR10	-0.862712	4.17264	1.46256	0.226528	0.668636	7.05995	3.55986	7.50295	1.80055	9.84054	2.71835
ACTR1A	-0.165855	4.6588	0.0851294	0.770464	0.933286	6.0575	5.84094	11.744	6.4787	5.9897	8.40957
ACTR1B	-0.49957	3.43678	0.312163	0.576358	0.865493	0.0042629	2.32718	5.13851	1.85247	0.21231	2.46718
ACTR2	-0.486639	5.28765	0.961083	0.326917	0.736904	17.1465	9.34899	17.4448	14.9129	11.3249	6.10215
ACTR3	-0.565919	7.05	2.13638	0.143845	0.586275	65.5677	42.7194	61.2562	48.3149	39.7739	27.4137
ACTR3B	0.152792	5.16596	0.0918215	0.761875	0.929758	8.07605	9.26871	15.0401	18.6539	9.908	7.92078
ACTR5	-0.101378	4.63353	0.0280771	0.866928	0.969371	4.04536	5.88192	18.5778	6.47694	9.13203	6.39113
ACTR6	0.360363	3.96838	0.216197	0.641954	0.892376	8.05788	2.38261	1.52125	3.68641	8.48127	2.68838
ACTR8	-0.390352	7.18983	0.916384	0.338429	0.744634	65.569	39.306	70.4339	38.891	107.146	31.9253
ACTRT3	-0.10578	3.07054	0.00910839	0.923967	0.985048	1.01056	2.25482	0.778376	0.914577	0.147874	1.88523
ACVR1	-0.439511	6.74212	1.12742	0.288329	0.718496	48.4195	34.6366	46.3575	29.6523	56.9824	21.9802
ACVR1B	0.0612066	6.19556	0.0199553	0.887662	0.975133	42.3533	20.8266	17.1806	19.4293	26.5518	31.6284
ACVR1C	0.195765	5.30573	0.155739	0.693112	0.907832	11.0991	17.1165	8.13164	11.0946	19.9503	11.6356
ACVR2A	-0.993857	5.19697	3.40014	0.0651948	0.460158	18.1547	12.7354	14.8647	5.50649	17.2987	6.2047
ACVR2B	-0.177649	7.43381	0.205388	0.650408	0.893608	57.5064	73.6075	67.0052	58.4199	115.265	35.4299
ACVRL1	0.971517	4.44917	2.49656	0.114099	0.546697	4.03613	0.0957327	7.65806	6.4607	2.78332	13.6102
ACY1	0.250969	4.71625	0.19523	0.6586	0.894206	13.1017	5.8303	3.97754	8.34319	4.53509	11.5439
ACY3	0.277021	4.86078	0.26641	0.605752	0.875086	9.07785	6.95933	8.26495	8.32727	2.87516	15.3844
ACYP1	-1.13243	6.46449	7.36597	0.00664851	0.251449	49.427	35.7685	42.173	11.0505	24.1128	23.3004
ACYP2	2.01953	3.31358	3.66786	0.0554751	0.432374	0.00130492	0.0203957	1.73643	1.82401	2.16962	4.352
ADA	-1.00809	4.13151	2.08724	0.148539	0.589629	3.03399	10.1971	5.75157	4.67864	2.1926	2.21034
ADA2	0.345671	5.92137	0.595664	0.44024	0.797973	30.2486	10.5362	15.623	35.3807	15.9632	17.4313
ADAD1	-0.793134	3.56447	0.831842	0.361743	0.759877	2.02171	3.45505	4.1828	1.85059	1.94781	1.72703
ADAD2	2.12387	3.64492	5.26261	0.021791	0.343123	2.01414	0.0298741	0.800816	2.7389	0.469582	8.892
ADAL	0.349694	7.22011	0.789994	0.374105	0.76517	56.4879	47.2055	39.5968	58.4247	106.152	39.6593
ADAM10	-0.739981	5.31224	2.21281	0.136873	0.577245	24.1981	3.69099	18.2695	13.989	4.6428	9.41348
ADAM11	0.831079	4.7911	2.25587	0.133113	0.572577	3.03364	4.67052	10.1348	10.1963	2.93985	16.5362
ADAM12	-0.278013	9.49492	0.772953	0.379308	0.767648	317.77	304.978	256.362	310.959	175.348	236.098
ADAM15	0.803932	5.74401	3.02557	0.0819656	0.490383	10.0937	13.8084	15.79	26.0199	7.06731	30.0494
ADAM17	-0.771632	5.82578	2.93912	0.0864617	0.49853	25.2198	18.5296	29.0456	13.9119	8.41759	18.6865
ADAM19	-0.498257	7.10993	1.69115	0.193454	0.638138	54.4779	65.5455	54.549	45.4933	32.8508	43.8665
ADAM2	0.610128	3.81486	0.587689	0.443317	0.798983	1.01376	4.50694	2.45661	4.64709	5.41898	2.74602
ADAM22	-0.403141	6.95497	1.06733	0.301552	0.722596	57.4981	52.9292	41.2432	28.7048	48.56	38.4443
ADAM23	-0.632721	8.07655	3.27556	0.0703229	0.472038	167.448	70.4303	120.776	76.0848	94.144	63.6284
ADAM28	-0.277707	7.02801	0.512353	0.474124	0.816288	60.5231	52.9369	40.4002	34.2843	59.4958	35.2466
ADAM29	2.76561	4.15104	10.6864	0.00107977	0.153524	0.00248499	3.32754	0.778026	5.52124	7.70898	10.2943
ADAM30	-0.0834655	2.75358	0.00347698	0.952979	0.98764	1.00819	0.0205465	0.826505	0	1.61936	0.548836
ADAM33	-1.03758	7.17935	7.17485	0.00739489	0.257287	49.4415	109.058	60.2729	36.2004	18.2788	46.0391
ADAM3A	0.799875	4.01683	1.19407	0.274514	0.708473	4.03259	4.53155	0.70206	4.61941	7.19802	4.61444
ADAM5	1.27122	3.38082	1.49453	0.221519	0.66509	1.01157	4.42958	0	1.82773	3.62154	2.96347
ADAM7	0.0744831	5.37165	0.0235531	0.878028	0.973182	10.0937	18.2786	11.5123	9.21634	16.7067	16.1217
ADAM8	0.594518	4.69709	0.938003	0.332795	0.740474	3.03618	3.60404	16.9679	6.43209	2.93569	19.8596
ADAM9	-0.266822	6.61506	0.428416	0.512769	0.83734	35.3106	34.5804	43.0888	48.3724	28.8087	20.2173
ADAMDEC1	0.0544616	6.49874	0.0167803	0.896932	0.976847	33.2894	37.8888	23.0098	31.5222	55.2022	20.766
ADAMTS1	-1.19037	7.28196	9.60305	0.00194326	0.169581	52.4682	99.9809	81.9185	27.7926	30.6723	42.9534
ADAMTS10	0.194459	6.50112	0.230409	0.631222	0.886602	35.3035	27.6676	26.3976	48.3547	27.1538	26.3073
ADAMTS12	0.142378	6.87995	0.133059	0.715282	0.915897	37.3284	56.1934	27.1102	54.8079	38.3587	38.8677
ADAMTS13	0.545789	3.78214	0.471124	0.492472	0.825907	4.03113	2.33027	1.57849	4.65363	2.32221	4.15521
ADAMTS14	0.0546748	5.87132	0.0153419	0.901424	0.978368	25.2132	11.6767	21.5464	30.7337	10.5589	18.1974
ADAMTS15	1.06812	4.10835	2.30653	0.128835	0.564568	1.0143	3.43795	4.20965	8.39841	0.562157	7.22849
ADAMTS16	0.377074	5.65542	0.662869	0.415552	0.782813	19.1608	12.7237	12.3232	22.3006	17.3549	17.6313
ADAMTS17	-0.219435	6.84213	0.312101	0.576396	0.865493	47.412	41.4739	42.9915	47.384	41.5032	25.5905
ADAMTS18	-0.272261	4.78449	0.236269	0.626916	0.884211	8.07329	10.3299	9.08312	5.52399	12.3298	6.33038
ADAMTS19	-0.677995	4.36753	1.01319	0.314143	0.729954	7.06222	10.2368	3.99518	3.65145	16.5708	2.50136
ADAMTS2	-0.00980921	5.19572	0.000361072	0.98484	0.99433	12.1059	13.7657	9.8443	13.0059	8.19669	13.1161
ADAMTS20	-0.636976	6.46236	2.39921	0.121401	0.557599	55.4704	20.9287	37.2023	23.1847	24.6729	24.8592
ADAMTS3	-0.746534	7.34478	3.85135	0.0497097	0.418364	65.5765	48.5267	108.669	56.6759	45.468	30.3341
ADAMTS4	-0.340616	6.59698	0.696398	0.403999	0.780007	36.3189	31.1739	46.4454	31.5798	7.22121	40.8871
ADAMTS5	-0.582818	6.19847	1.81694	0.177682	0.619694	31.2728	35.6084	24.7033	14.7839	14.0857	32.6571
ADAMTS6	-1.04684	7.30011	7.53204	0.00606255	0.243124	78.6863	72.5486	78.5943	44.5895	27.308	37.8858
ADAMTS7	-0.540324	8.87954	2.38297	0.122668	0.557612	171.502	196.83	235.052	134.534	53.0233	243.806
ADAMTS8	-0.62488	7.084	2.64372	0.103964	0.532097	49.4369	48.4426	78.7946	50.1855	27.3693	35.996
ADAMTS9	-0.473235	7.38369	1.60579	0.205089	0.650296	63.5582	90.7694	56.9535	51.9702	38.6507	59.4223
ADAMTSL1	0.178067	7.38205	0.228671	0.632512	0.887003	57.5019	51.8474	60.4192	78.0046	51.823	61.466
ADAMTSL2	0.783792	3.84875	1.05074	0.305341	0.724388	1.0136	1.22399	5.13958	2.74303	0.450857	8.25116
ADAMTSL3	-0.358843	7.98211	1.04269	0.3072	0.725223	115	77.2592	118.382	100.282	96.1365	48.5378
ADAMTSL4	0.161586	7.05143	0.175678	0.675115	0.900229	27.2492	49.4499	58.0762	52.9135	20.4845	69.2797
ADAMTSL5	0.266147	6.21944	0.40578	0.524121	0.841387	24.2112	19.6492	26.5271	26.8964	19.7681	36.4778
ADAP2	0.523067	5.88526	1.3908	0.238274	0.680846	22.1859	11.6331	15.68	17.5732	19.4649	33.0471
ADAR	0.288844	6.04078	0.443463	0.505458	0.833099	11.1081	18.475	32.556	27.8627	14.3105	30.4602
ADARB1	0.0363516	4.23046	0.0034196	0.953369	0.98764	6.05091	9.02713	0.647049	6.5218	0.503706	6.69447
ADARB2	0.494189	3.93157	0.451103	0.501814	0.831101	2.02157	1.24402	5.96847	2.7389	0.469582	8.892
ADAT1	-0.0589567	5.61108	0.0155828	0.900658	0.978307	9.09011	15.0278	27.5909	19.5246	17.0105	12.1317
ADAT2	-0.545132	5.80048	1.33835	0.24733	0.690099	41.3401	7.16629	22.2915	19.5314	18.6043	9.63248
ADAT3	2.51522	3.13353	4.11184	0.0425875	0.401928	0.00068087	0.0106071	0.857995	3.74595	0.275073	2.32783
ADCK1	0.799111	5.75023	3.04375	0.0810527	0.488685	15.1296	10.4459	14.0769	20.3856	19.4167	28.694
ADCK2	0.214639	4.81228	0.153762	0.694967	0.908191	9.07751	10.283	4.82295	14.0005	4.60019	8.15336
ADCK5	0.789867	2.91955	0.395225	0.529568	0.843967	1.00819	0.0205465	0.826505	1.87122	0.150387	1.14158
ADCY1	0.626577	4.12547	0.832408	0.36158	0.759756	6.04581	3.47365	1.53309	8.41271	0.5292	5.94638
ADCY10	0.357363	7.37291	0.861655	0.353279	0.753467	66.5734	42.6941	49.5845	64.9256	111.978	44.4127
ADCY2	0.86301	4.95224	2.57437	0.108611	0.536371	8.06818	5.80666	6.59276	14.8759	11.6004	11.0967
ADCY3	1.05236	5.31143	4.36279	0.0367355	0.391622	11.0918	6.97028	7.3858	20.4672	0.987892	22.9875
ADCY4	0.50617	7.82334	2.00858	0.156416	0.600437	69.6074	63.3515	71.9934	104.879	109.592	78.4004
ADCY5	0.401945	4.59053	0.481596	0.487702	0.824538	4.04065	5.78115	8.3766	10.2444	2.76812	9.61832
ADCY6	0.904132	4.98854	2.87108	0.0901886	0.507904	4.04206	11.3365	5.72064	12.0575	0.862885	20.2468
ADCY7	-0.546608	6.42298	1.79675	0.18011	0.621265	43.3727	17.4954	45.6533	25.9943	12.524	32.3756
ADCY8	0.386831	6.11648	0.812779	0.367303	0.762338	20.1775	20.7309	21.5121	31.5812	30.135	20.985
ADCY9	-0.764905	6.23622	2.80729	0.0938409	0.515576	25.2265	29.9668	40.6801	14.766	10.7359	43.7335
ADCYAP1	0.902106	4.42271	2.09538	0.147749	0.588698	5.04241	3.49889	4.11571	8.35307	6.11608	8.95444
ADCYAP1R1	0.189039	4.82395	0.119135	0.729975	0.920317	6.05792	4.72947	13.4682	12.1083	6.27428	8.80361
ADD1	-0.722675	7.49967	3.54851	0.0596026	0.447585	75.6627	66.8552	98.581	79.9474	33.2975	41.7167
ADD2	0.330451	5.64585	0.501575	0.478811	0.819723	12.1104	14.972	17.4394	20.4264	24.0508	13.2456
ADD3	-0.248508	5.3463	0.25965	0.610362	0.876345	11.1025	18.3209	14.0367	12.9986	11.5472	11.7756
ADGB	0.0997171	6.36883	0.0535753	0.816955	0.950084	31.2703	29.9049	23.0563	21.2558	56.8331	26.9126
ADGRA2	0.83732	5.62124	3.13914	0.0764381	0.481406	16.1337	11.5325	8.13501	27.9166	7.01185	23.8624
ADGRA3	-0.521025	7.82852	2.12682	0.144745	0.586275	130.125	95.5501	67.6372	83.5754	64.6753	55.9406
ADGRB1	0.192096	3.53315	0.0510992	0.821162	0.952331	3.02465	2.31405	1.59684	1.83155	0.293782	4.44502
ADGRB2	0.670481	4.29517	1.06743	0.301531	0.722596	5.04241	3.49889	4.11571	4.58994	2.69435	12.4708
ADGRB3	1.24775	5.17804	5.64392	0.0175185	0.322689	6.05552	9.12974	5.72233	14.8176	25.4017	12.084
ADGRD1	0.581215	5.53439	1.49805	0.220975	0.665052	14.1209	16.0149	7.27178	17.617	17.2844	20.205
ADGRD2	1.97993	5.00348	11.4633	0.000710218	0.12342	8.05914	1.27106	3.24151	24.2274	15.3401	8.98674
ADGRE1	1.34684	5.81746	8.29497	0.00397663	0.207266	11.0971	12.6169	9.01942	25.0262	38.8001	21.5791
ADGRE3	1.40709	6.55191	10.8847	0.000970078	0.145568	19.1675	21.8118	15.6234	43.5582	87.2545	37.4072
ADGRE5	0.077076	6.24681	0.0344267	0.852803	0.964801	28.2446	28.7324	20.5638	29.7136	16.1867	33.4373
ADGRF1	-0.109638	7.12665	0.0819005	0.774739	0.935008	45.4007	71.1686	40.3916	50.1146	54.6536	41.1904
ADGRF2	-0.858594	8.05724	6.01451	0.014191	0.297598	113.998	131.19	131.556	85.4344	51.9893	68.6185
ADGRF3	0.307019	6.05354	0.510311	0.475006	0.816653	17.1543	21.8507	22.3699	21.3049	21.3145	32.3021
ADGRF4	-0.409563	6.06974	0.886307	0.346483	0.750207	25.222	35.5245	18.8684	24.1665	24.1972	12.5753
ADGRF5	0.0725643	6.3039	0.0274143	0.868494	0.969449	22.2027	57.1571	18.7984	20.3507	30.212	33.9811
ADGRG1	-0.444626	6.02544	1.03115	0.309893	0.725967	25.222	8.32194	45.0711	23.2485	5.12671	24.6481
ADGRG2	0.163939	7.122	0.170989	0.679236	0.901931	54.4714	44.9251	42.949	41.685	91.0942	44.6196
ADGRG3	0.590665	4.26159	0.822487	0.364457	0.761367	6.04794	1.27001	4.99771	9.33741	4.28636	5.15538
ADGRG4	0.41975	8.56996	1.39175	0.238113	0.680846	155.347	125.447	86.671	144.654	500.402	112.846
ADGRG5	1.01255	5.55554	4.4938	0.0340212	0.383708	10.0892	9.25467	11.6169	22.2795	17.523	22.5533
ADGRG6	-0.455174	8.18898	1.75974	0.184661	0.627696	111.981	123.162	135.726	87.2179	78.2026	103.787
ADGRG7	-0.176965	7.37727	0.22204	0.637491	0.889666	76.663	61.0335	53.664	57.5332	78.4486	36.1738
ADGRL1	0.402362	7.15571	1.11827	0.290295	0.720058	58.5011	44.8906	29.5853	59.3914	42.5552	71.3364
ADGRL2	-0.171226	7.20286	0.202742	0.652518	0.893608	68.5921	49.5625	50.3883	58.5014	54.7567	37.5052
ADGRL3	0.380407	6.457	0.864237	0.352559	0.752917	34.2921	19.6945	26.4508	34.3243	41.2753	30.5711
ADGRL4	0.463809	4.13823	0.432719	0.51066	0.835868	6.04706	3.48723	2.38465	2.71279	13.5387	5.12402
ADGRV1	-0.508216	7.18769	1.76444	0.184076	0.627108	54.4795	69.0009	61.2015	38.9453	52.5124	39.4986
ADH1C	0.493463	3.7569	0.348991	0.554686	0.854148	2.02016	3.42127	2.45729	1.79148	11.5334	3.30552
ADH4	0.805066	4.79913	2.01878	0.155368	0.598633	7.06021	5.78435	5.7552	7.36322	17.8369	9.907
ADH5	-0.380503	4.57989	0.417555	0.518162	0.839164	11.0904	9.17587	3.96663	4.60511	7.37162	6.53196
ADHFE1	0.623985	4.92808	1.3421	0.246668	0.689337	3.03549	9.15279	10.0371	10.1814	14.7054	10.5288
ADI1	1.01801	3.37036	1.1529	0.282946	0.714904	0.00243549	1.17101	2.57189	0.882202	0.314757	5.84084
ADIG	0.22759	6.30219	0.301439	0.582983	0.865696	18.1663	29.8542	28.1726	33.4319	23.3673	31.4175
ADIPOQ	0.244494	7.49545	0.41775	0.518064	0.839164	69.603	53.0164	57.8723	90.097	86.3949	30.0244
ADIPOR1	1.00582	4.6207	2.94726	0.0860273	0.497247	5.0441	2.40836	6.71417	11.1547	4.64371	12.0416
ADIPOR2	0.109694	4.76564	0.0386692	0.844106	0.962235	10.0839	9.17457	4.82362	8.3417	9.40042	8.21577
ADIRF	0.178039	4.95629	0.102617	0.748712	0.926066	6.06261	23.7867	6.43106	13.9783	4.68258	10.6717
ADK	-0.410198	6.32658	0.925086	0.336146	0.742535	29.2602	56.0765	18.7811	11.9608	31.5026	29.8624
ADM	0.669895	3.42221	0.549123	0.458679	0.807562	1.01142	1.18687	2.53791	1.83155	0.293782	4.44502
ADM5	-0.46737	2.99608	0.162185	0.687154	0.90574	1.01046	0.0381509	2.57251	0.922717	0.114471	1.21616
ADNP	-0.631312	7.44414	2.87498	0.0899702	0.507264	69.6109	85.118	75.2575	48.2447	43.9886	55.1868
ADNP2	-0.529554	4.99973	1.03616	0.308719	0.725967	8.07745	12.6516	14.988	6.46155	4.49604	12.2753
ADO	-1.10935	5.22576	4.67826	0.0305499	0.369192	23.1926	7.10984	18.2435	5.52567	9.22052	8.33402
ADORA1	0.0565729	6.23332	0.0183462	0.892258	0.9762	30.2598	17.4127	29.0123	30.6526	21.4187	27.2233
ADORA2A	1.44102	4.1696	4.27384	0.0387068	0.397797	1.0136	1.22399	5.13958	7.4285	0.618251	10.4701
ADORA2B	-1.01619	3.15146	0.902463	0.342125	0.746889	2.01825	3.38036	0.74251	1.88286	0.116568	0.489809
ADORA3	1.26134	3.48131	1.88744	0.169495	0.611865	2.01562	0.0383945	1.66847	4.67292	0.353707	3.57477
ADPGK	0.277561	3.77754	0.123987	0.72475	0.918828	3.02682	2.34352	3.32086	3.71001	2.27413	4.21445
ADPRH	0.43713	7.45286	1.28083	0.257748	0.697537	62.5418	41.5652	59.6066	71.4111	136.27	47.3106
ADPRHL1	0.955535	3.35705	1.02623	0.311049	0.727085	0.00243549	1.17101	2.57189	0.886323	0.290179	5.18925
ADPRHL2	0.302711	5.82162	0.407518	0.523234	0.840942	25.2092	9.38696	17.3579	49.3848	17.9411	12.9911
ADPRM	-0.516544	7.16658	1.73329	0.187995	0.632078	32.2953	86.0893	62.8854	24.9527	70.2554	40.0773
ADRA1A	0.135825	6.00092	0.0975964	0.754734	0.926505	17.1548	25.2424	20.6599	28.8182	19.4139	20.5518
ADRA1B	-0.0388916	5.91015	0.00765194	0.930294	0.986475	28.2377	24.1123	10.5187	24.1635	17.4594	18.8244
ADRA1D	0.261866	3.55498	0.0919309	0.761738	0.929743	2.01911	1.21339	3.37527	1.82773	3.62154	2.96347
ADRA2A	2.70008	3.18235	4.89569	0.0269268	0.361043	0.00068087	0.0106071	0.857995	0.882202	0.314757	5.84084
ADRA2B	2.11221	2.98897	2.59268	0.107363	0.533803	1.00671	0.0106923	0	0.901333	0.209206	3.21654
ADRA2C	-0.468158	3.13333	0.190047	0.662878	0.895497	2.01697	1.18739	1.64127	2.83285	0.15297	0.438337
ADRB2	-0.503402	5.88953	1.26346	0.261001	0.70018	29.2496	23.0433	18.9117	21.3947	17.0915	12.0963
ADRB3	0.326505	5.10765	0.403908	0.52508	0.841415	9.0812	9.23622	10.783	10.1723	16.4402	11.1128
ADRM1	-0.39938	4.25484	0.364055	0.546265	0.850449	3.03357	3.55684	11.0171	2.73503	0.487667	9.53112
ADSL	-0.825097	4.48869	1.8028	0.179378	0.620451	7.06496	12.5117	5.67029	2.73874	7.03661	4.70993
ADSS	0.673084	6.29543	2.34413	0.12576	0.561602	21.1861	24.1315	19.797	37.1137	62.4052	14.6477
ADTRP	-0.840667	5.84055	3.16918	0.0750441	0.479343	29.2508	27.5788	17.2097	9.20758	25.0195	12.1995
AEBP1	0.665449	3.68303	0.661509	0.41603	0.782813	3.02447	0.0610463	3.37609	1.81154	0.386457	7.04635
AEBP2	-0.365587	5.41627	0.578723	0.446816	0.800073	17.1484	12.7463	17.4063	13.9391	9.91486	12.4136
AEN	-0.518893	4.7449	0.85819	0.354249	0.753777	9.08087	5.87936	13.3841	7.4337	5.92155	6.45649
AES	-0.501364	5.59012	1.10923	0.292253	0.721234	17.1525	18.4353	20.719	13.0015	0.857379	18.9581
AFAP1	-0.0636071	7.05146	0.0268369	0.869874	0.969666	48.4233	46.0759	51.3109	66.9407	20.4026	44.9578
AFAP1L1	-0.681284	4.21218	1.05097	0.305288	0.724354	11.0839	0.123448	6.63188	6.56136	0.406454	3.46518
AFAP1L2	-0.28634	6.92919	0.539979	0.462444	0.809245	38.3412	68.8327	37.9178	45.5062	30.9773	40.2551
AFDN	0.270332	5.97867	0.39071	0.531928	0.844116	14.1305	19.5788	24.9453	22.2555	12.4843	33.6973
AFF1	-0.861498	8.55469	6.64536	0.00994334	0.274334	174.524	187.58	172.869	101.154	98.6211	94.615
AFF2	-0.400553	7.71792	1.10824	0.292469	0.721296	65.5833	166.491	69.2907	47.2464	51.9767	104.987
AFF3	0.492396	7.08906	1.61831	0.203332	0.64871	36.3207	51.664	34.646	48.2083	82.1144	45.234
AFF4	-0.898243	7.32134	5.61264	0.0178339	0.323099	60.5347	69.1097	95.3009	33.3626	36.3561	50.043
AFG1L	0.822876	3.49656	0.844621	0.358081	0.756469	1.01152	3.35543	0.759126	2.77302	2.1772	3.62726
AFG3L2	-0.698211	6.5607	2.58291	0.108027	0.535228	35.3122	32.3314	52.2904	50.303	9.07113	22.8162
AFM	-0.418612	6.24433	0.937001	0.333053	0.740536	37.3193	28.8036	23.8691	19.4445	36.5038	16.786
AFMID	-0.866105	6.48522	4.48157	0.0342655	0.384856	37.3288	43.7107	41.3581	24.1417	14.1617	26.8761
AFP	0.0107219	4.05038	0.000318764	0.985755	0.994748	4.03673	6.79347	2.36854	2.74531	2.38183	6.87196
AFTPH	0.708129	5.0118	1.74029	0.187106	0.630827	8.07045	12.4822	3.1199	8.28498	21.4127	11.0503
AGA	-0.525319	3.36062	0.299009	0.584506	0.866463	1.01306	3.40088	2.48064	0.897224	4.77396	1.00775
AGAP1	-0.239954	5.93888	0.297758	0.585293	0.866581	20.1797	28.6674	19.7732	21.3662	8.72764	24.616
AGAP2	0.565136	5.28604	1.3035	0.253578	0.693957	13.1094	10.3665	7.32631	12.0208	15.2279	17.9362
AGAP3	0.0025733	4.49359	3.54504e-05	0.995249	0.997981	7.06112	6.90423	5.73865	7.44471	0.573893	8.56013
AGBL1	0.292609	6.79568	0.550779	0.458002	0.806942	47.4043	20.9123	38.0819	38.9429	56.0868	37.6523
AGBL2	0.578853	5.54547	1.49549	0.221371	0.66509	14.1211	12.6671	10.681	19.4914	17.3036	18.9261
AGBL3	-0.677552	8.12068	3.78999	0.0515637	0.424079	149.297	100.25	125.737	81.6686	92.3712	62.4099
AGBL4	-0.367559	5.03859	0.496858	0.480886	0.821171	10.0915	11.5259	13.2814	6.44817	12.6366	8.81914
AGBL5	-0.217687	6.595	0.296998	0.585772	0.866812	40.3499	37.9768	32.1794	32.4822	21.7111	38.7648
AGER	0.797331	4.30059	1.53939	0.214712	0.659151	6.0472	4.58704	1.52026	4.59332	2.67281	11.839
AGFG1	-0.540654	6.8938	1.91475	0.16644	0.609157	43.3833	64.3138	43.7542	27.7903	30.701	44.1663
AGFG2	0.251656	5.32533	0.269534	0.603646	0.87496	15.127	8.17332	12.4113	12.9759	4.92208	21.316
AGGF1	0.369726	6.38757	0.796449	0.37216	0.763686	27.2367	27.5996	22.2533	20.3261	48.0611	33.0994
AGK	0.288415	6.31639	0.463749	0.495879	0.827479	23.2057	38.8926	15.5105	26.8773	40.8445	25.7999
AGMAT	-0.792063	4.23021	1.4422	0.229788	0.673191	1.01867	9.10765	9.22698	1.80976	2.29984	6.30161
AGMO	0.0253562	5.38488	0.00277559	0.957984	0.98764	19.1583	8.20321	13.2106	15.7971	11.7527	13.5623
AGO1	0.328651	6.67	0.675557	0.411123	0.782813	29.2583	23.156	43.2108	34.2931	57.5561	31.6318
AGO2	-0.203995	4.98869	0.151511	0.697096	0.908903	13.1105	8.14563	10.7422	10.2244	2.83811	12.1452
AGO3	-0.401982	6.63773	1.01006	0.314892	0.730367	34.3041	40.2918	45.5679	25.0112	32.1367	33.862
AGO4	-0.271135	8.23418	0.621053	0.430659	0.793279	99.8779	173.547	94.1521	129.997	96.8536	74.1658
AGPAT1	0.286902	6.30336	0.466814	0.494459	0.826725	13.1264	30.9738	30.722	27.8324	3.41707	48.974
AGPAT3	0.252424	5.21937	0.25135	0.616128	0.878534	14.118	8.15342	10.7295	11.098	4.91311	22.638
AGPAT4	-0.333503	4.62667	0.334371	0.563098	0.859302	12.0975	6.96234	5.67391	4.59949	5.88889	8.51055
AGPAT5	-1.84989	3.88315	5.15145	0.0232298	0.352615	6.05274	2.4317	8.40331	2.82015	0.185137	1.07875
AGPS	-0.986309	5.56956	4.23643	0.0395687	0.398618	14.1316	17.3471	30.8526	9.25404	12.9218	9.97554
AGR2	0.929073	4.60133	2.3508	0.125223	0.561035	2.02491	9.02029	4.07563	3.61808	19.2064	9.98556
AGRN	0.814151	4.34953	1.5129	0.218701	0.663207	3.03133	1.28172	9.37115	8.37037	2.69648	9.07656
AGRP	0.138158	5.54871	0.0860681	0.769237	0.933168	19.161	9.35033	15.7328	17.6412	17.0467	14.6467
AGT	-0.690295	6.1228	2.13655	0.14383	0.586275	16.1525	43.4927	27.2555	9.15473	14.3886	52.9184
AGTPBP1	-0.116934	4.51283	0.0382642	0.844914	0.962625	9.07469	6.91832	4.85892	4.60091	7.42427	7.1697
AGTR1	0.00172853	2.76878	2.41793e-07	0.999608	0.999872	0.00132009	1.1333	0.826248	0.92048	3.06885	0
AGTR2	0.0390571	4.40225	0.00336592	0.953736	0.98764	7.05937	5.77271	4.9011	5.50761	20.3384	3.64442
AGTRAP	-0.329826	4.88867	0.380362	0.537412	0.846082	10.089	7.01501	13.3473	10.2444	2.76812	9.61832
AGXT	0.286508	2.59799	0.027428	0.868461	0.969449	0.00068087	0.0106071	0.857995	1.89674	0.0804846	0
AGXT2	0.843659	4.69057	2.12431	0.144982	0.586291	6.05217	4.65257	5.79094	9.26119	12.8319	8.72094
AHCTF1	-0.548574	5.99715	1.52803	0.216413	0.661153	20.1825	36.6427	21.4039	12.9327	27.2309	15.1771
AHCY	1.32352	4.80257	5.3256	0.0210171	0.33988	3.03157	4.62598	6.71185	15.8209	13.2126	8.5452
AHCYL1	-0.879194	6.06712	4.07183	0.0436074	0.403889	33.288	23.1333	33.1377	17.6496	6.80227	21.081
AHCYL2	-0.210631	5.47548	0.17522	0.675515	0.900397	21.177	17.2368	8.9046	9.19119	33.6614	11.4387
AHDC1	0.801532	4.82529	2.01006	0.156263	0.600437	2.02704	5.80066	11.8391	9.24978	8.1105	14.5157
AHI1	-0.524871	6.75688	1.56302	0.211228	0.655815	50.4367	39.203	43.8228	26.8457	62.3423	23.176
AHNAK	-0.90009	6.54957	4.90119	0.0268412	0.361043	44.3871	39.1885	45.5204	24.1342	15.9464	27.4523
AHR	-2.12451	6.78606	24.046	9.42594e-07	0.00589687	67.5876	41.6101	77.0768	10.1469	23.3641	12.2107
AHRR	-0.0612113	7.99668	0.0298566	0.862817	0.968791	69.6163	124.134	92.6233	94.6742	37.6519	125.574
AHSA1	0.439001	4.19213	0.445258	0.504598	0.832591	3.03021	3.49709	5.87921	4.61319	2.55057	8.66152
AHSA2	-0.434866	4.792	0.619458	0.431251	0.793814	11.0948	8.121	9.92052	7.42321	6.00009	7.7288
AHSG	0.673019	4.84582	1.5022	0.220337	0.664089	5.04862	6.91374	8.33393	10.191	11.3753	11.2426
AHSP	2.80051	3.32143	4.94541	0.026163	0.359726	0.0013356	2.20107	0	2.77058	3.69931	2.90275
AICDA	0.799039	5.49006	2.73385	0.0982462	0.522	13.1109	11.5025	8.16272	20.4243	22.4033	15.1177
AIDA	-1.00568	7.0269	6.17515	0.0129579	0.293004	73.6367	53.0242	57.0265	31.5404	49.6578	17.7706
AIF1	-0.318433	6.12455	0.554876	0.456335	0.805842	23.2066	20.8259	35.7506	28.8375	20.9883	15.007
AIF1L	3.05182	3.36197	7.01794	0.0080714	0.258887	0.00068087	0.0106071	0.857995	1.81412	2.2591	5.65388
AIFM1	-0.614851	5.98048	1.78888	0.181066	0.622619	15.1429	37.7673	24.7828	12.9261	32.3415	13.2476
AIFM2	0.700789	3.8256	0.820506	0.365035	0.761597	3.0257	1.2251	3.34704	3.69432	0.43544	6.88819
AIFM3	0.97394	3.95248	1.71156	0.190787	0.635101	2.02009	2.32871	3.34622	4.62289	2.49345	7.38109
AIG1	-0.549506	6.8503	1.90974	0.166996	0.609157	74.6357	25.5562	48.784	38.0748	28.8802	33.0973
AIMP1	0.448165	4.21896	0.374531	0.540547	0.846826	2.0275	2.45924	16.1829	5.55695	8.81662	3.88716
AIMP2	0.467336	3.63548	0.313916	0.575289	0.865305	4.02976	2.31483	0.728116	3.72001	0.349783	4.29204
AIP	-1.75084	2.84161	1.56044	0.211605	0.655815	2.01562	0.0383945	1.66847	0.944145	0.0408957	0
AIPL1	-0.83889	4.92559	2.45717	0.116993	0.551674	12.1067	16.012	8.97769	5.54042	2.65645	10.5099
AIRE	0.674578	3.42002	0.556804	0.455553	0.805523	0.00293216	1.18635	3.44266	1.83155	0.293782	4.44502
AJAP1	0.680235	3.42787	0.564834	0.452322	0.803494	1.01142	1.18687	2.53791	2.78257	0.297442	3.70918
AJUBA	0.481641	5.59627	1.02145	0.312179	0.728103	7.07221	11.5884	23.4684	23.2466	10.4625	20.8279
AK1	1.01258	3.58942	1.1497	0.283616	0.714904	1.0129	0.0604147	5.17827	4.66617	3.78325	2.15619
AK2	-0.989449	7.87774	7.40511	0.0065054	0.249822	121.054	53.2123	159.122	57.5274	78.5427	39.7833
AK3	-0.776204	6.85724	3.48155	0.0620615	0.454945	60.5225	18.6994	71.3982	32.4611	62.0266	11.6535
AK4	-1.05003	6.80594	6.53828	0.0105597	0.278507	47.4211	38.1767	97.1715	28.7813	23.1472	27.229
AK5	-0.0466298	5.12552	0.0083883	0.927026	0.985195	13.1118	13.7466	7.29668	13.0156	16.2044	5.43699
AK6	-0.88395	3.45218	0.902983	0.341986	0.746836	2.02193	6.7258	1.54505	1.85938	1.87996	1.07332
AK7	-0.483862	7.30675	1.63405	0.201148	0.645986	50.4481	85.0241	64.4945	34.2639	59.9368	49.7458
AK8	0.393404	4.01287	0.305772	0.580288	0.865696	3.0287	3.47081	4.15839	5.58261	2.43757	5.39253
AK9	0.358546	5.5735	0.532691	0.46548	0.810797	16.1382	18.3082	8.08649	17.5913	37.7619	10.6721
AKAIN1	0.460954	5.27658	0.866705	0.351872	0.7525	10.0897	13.7203	8.17134	11.0876	15.1563	17.3471
AKAP1	-0.0886103	5.31962	0.032752	0.856388	0.966408	14.1228	13.8128	12.361	15.8165	11.6111	10.448
AKAP10	-0.281021	4.35478	0.200099	0.654642	0.893608	4.04151	3.57295	11.8422	6.5218	0.503706	6.69447
AKAP11	-0.648001	5.68583	1.97229	0.160209	0.606211	21.1856	26.3751	16.4209	11.1003	10.0401	18.1197
AKAP12	-0.508249	5.58721	1.15134	0.283273	0.714904	17.1526	24.0621	15.6221	9.221	8.36345	21.3585
AKAP13	-0.28518	8.62958	0.701125	0.402409	0.779039	161.408	165.719	150.516	119.668	204.996	96.5838
AKAP14	-0.240667	5.48558	0.22433	0.635761	0.888919	18.1557	12.7471	16.5521	10.1083	44.2881	10.6885
AKAP17B	-0.0130617	7.41804	0.00112995	0.973184	0.990334	66.5794	69.0073	51.1715	47.2411	115.43	52.2733
AKAP2	-0.856991	6.6855	4.60491	0.0318838	0.374829	45.3977	26.6838	68.1103	27.8526	17.8736	30.3923
AKAP3	0.159669	4.99634	0.0933894	0.759912	0.928973	7.0669	11.4532	9.93169	13.9694	8.07362	9.32641
AKAP4	0.445371	3.49992	0.255542	0.613201	0.877741	2.01818	2.29617	1.61743	2.78015	2.1278	2.97349
AKAP5	0.398728	3.81984	0.263621	0.607645	0.875629	4.03226	1.23581	3.32166	4.65363	2.32221	4.15521
AKAP6	-0.551882	7.39521	1.91496	0.166418	0.609157	64.5668	73.6494	74.4734	35.165	100.03	42.8025
AKAP7	-1.51451	5.61859	9.5404	0.00201071	0.169581	26.2272	13.9935	31.5945	13.0726	9.37849	3.67592
AKAP8L	-0.0759439	7.33162	0.0407171	0.840085	0.960765	63.5531	50.73	64.5654	49.1439	76.6717	46.4658
AKAP9	-0.554701	6.8112	1.96194	0.16131	0.607833	41.3654	61.9978	39.5984	18.4634	42.7521	36.8499
AKIP1	-0.532224	5.83033	1.38774	0.238791	0.68141	16.1488	33.1787	19.7705	15.7784	4.99138	22.4383
AKIRIN1	-0.271444	4.49556	0.203472	0.651934	0.893608	6.05593	6.92608	8.31509	3.66325	8.84996	5.88011
AKIRIN2	-1.06248	4.48098	2.99266	0.083647	0.492507	13.1056	5.86221	7.37391	4.64657	2.36033	4.80297
AKNA	0.308629	7.65513	0.722701	0.395262	0.776214	63.5562	85.0134	48.6428	94.6948	81.568	67.7912
AKNAD1	-0.886391	7.1407	5.19939	0.0225977	0.347382	90.78	49.6261	56.1545	24.9831	51.7946	31.7809
AKR1A1	0.694918	4.84442	1.5937	0.206802	0.65198	4.04167	5.80266	10.0843	16.7918	9.76825	6.71434
AKR1B1	0.574112	5.16593	1.10125	0.293996	0.722596	3.03971	27.1771	8.96211	16.7447	10.0443	12.9528
AKR1C1	-0.320936	4.62711	0.310197	0.577561	0.865619	11.091	6.96134	6.53549	7.43737	4.30246	7.15132
AKR1CL1	-0.912358	7.57625	6.06308	0.0138059	0.295164	51.4622	129.807	90.1583	28.6706	42.1349	72.3582
AKR1D1	-0.282429	5.02358	0.295948	0.586435	0.867371	10.0908	9.27813	14.1601	4.56548	11.093	12.1028
AKR1E2	-0.973714	4.18926	2.05988	0.151227	0.591913	7.06124	8.01112	4.87101	3.71716	2.23096	3.56386
AKR7A2	0.169761	4.00084	0.0578445	0.809936	0.949029	4.03546	2.37968	5.02022	4.64307	0.439465	6.17294
AKT1S1	0.03315	5.10612	0.00414233	0.948683	0.98764	5.05477	9.28784	20.1732	15.8481	4.7492	11.2339
AKT2	-0.341733	6.53693	0.711989	0.398787	0.778362	39.3417	19.7798	49.8442	39.0662	10.88	31.5131
AKT3	-0.683745	5.34718	1.8085	0.178692	0.619754	18.1563	13.8795	16.5408	6.42797	6.4475	18.4629
AKTIP	-0.174993	4.13584	0.0641575	0.800042	0.946734	3.03173	6.82786	4.95146	4.63371	8.49929	2.02137
ALAD	-0.45355	6.13847	1.13828	0.286018	0.716688	23.2079	34.4345	27.267	17.598	15.7663	27.0102
ALAS2	0.877607	5.81883	3.38594	0.0657584	0.460822	15.1309	17.1861	9.78822	24.0642	60.0415	16.5427
ALB	-0.0133493	4.46785	0.000420562	0.983638	0.994036	5.04969	13.5645	3.983	6.49335	5.86851	6.49963
ALCAM	0.479511	4.15161	0.495005	0.481705	0.821653	6.04706	3.48723	2.38465	6.51076	5.72975	4.58363
ALDH16A1	-0.238453	6.93849	0.333897	0.563375	0.859419	42.3733	48.337	50.494	37.096	9.29086	70.365
ALDH18A1	-0.617431	4.95506	1.34174	0.246731	0.689337	9.08445	13.7619	12.419	10.2532	6.06728	6.34349
ALDH1A1	-0.567211	5.65381	1.43763	0.230526	0.673704	16.1463	20.7151	23.2308	3.60536	13.2605	20.809
ALDH1A2	0.0582104	5.21427	0.013802	0.906478	0.980508	12.1057	11.5281	11.5616	15.825	8.24552	11.7732
ALDH1A3	0.0056955	6.18162	0.000150245	0.99022	0.99607	37.3125	17.4066	20.5753	21.2782	50.9817	18.4527
ALDH1B1	-1.27894	3.00024	1.14075	0.285498	0.716112	2.01704	2.27707	0.759497	0	0.0774043	1.30722
ALDH1L1	0.666279	5.36992	1.88544	0.169721	0.612024	6.06105	13.7145	11.6126	14.8232	10.3129	22.932
ALDH1L2	-0.19673	7.39175	0.255599	0.613161	0.877741	74.6469	54.1885	64.5144	50.9881	98.5937	40.3218
ALDH2	-0.1285	6.13536	0.0904095	0.763658	0.931094	35.2978	23.0723	18.0405	29.7518	24.5832	16.179
ALDH3A1	-0.660597	3.92609	0.654777	0.418413	0.783	1.01679	7.90311	4.97034	0.863224	0.442959	9.70107
ALDH3A2	-0.249232	7.55382	0.439418	0.507405	0.834108	71.6266	90.8046	59.4318	65.93	11.3145	86.0499
ALDH3B1	0.271444	3.79398	0.118979	0.730145	0.920335	3.02701	4.53038	1.56096	4.66127	2.28173	3.50666
ALDH4A1	0.0734288	4.45758	0.015517	0.900866	0.978307	11.0845	3.56287	4.02221	5.54754	0.581342	10.5912
ALDH5A1	-0.123875	3.92158	0.0275402	0.868195	0.969449	3.02966	5.67915	3.2559	4.66127	2.28173	3.50666
ALDH6A1	-0.209691	4.95446	0.154539	0.694236	0.908191	11.0961	8.13657	11.618	7.38996	14.2028	6.85429
ALDH7A1	0.690696	5.0528	1.72746	0.18874	0.633219	4.04352	8.0673	11.7413	12.0419	19.8281	9.12831
ALDH8A1	-0.197637	6.50157	0.236082	0.627052	0.884251	49.4184	34.5344	18.7842	25.0146	33.8193	30.791
ALDH9A1	-1.11421	5.20771	4.56479	0.0326389	0.378128	21.1763	2.54323	21.6969	3.64245	12.2931	7.67165
ALDOA	-0.0926864	5.81061	0.0430853	0.835565	0.959998	14.1306	16.1976	28.3467	15.7428	8.69896	28.4895
ALDOB	2.54986	3.89551	8.52879	0.00349675	0.204223	1.00946	1.15398	0.800504	3.65911	4.26778	9.9175
ALDOC	-0.246136	5.11487	0.234543	0.628177	0.884775	16.1339	8.1741	11.5526	8.31912	9.63485	11.9928
ALG1	1.03349	4.47219	2.868	0.090361	0.508388	3.03012	2.389	6.76668	7.3995	2.80612	13.5544
ALG10	-0.0597244	4.61079	0.0107814	0.917302	0.984117	7.063	4.70877	10.0422	5.53337	9.11726	7.0656
ALG11	-0.223403	5.42283	0.207731	0.648553	0.893608	22.183	12.7327	10.6116	12.0388	21.4874	8.47895
ALG12	1.37391	3.88347	3.01644	0.0824285	0.490963	2.01818	2.29617	1.61743	3.67458	4.11922	7.3649
ALG13	0.355307	5.31332	0.517871	0.471754	0.814727	13.1119	9.28091	11.576	12.0251	20.0948	12.854
ALG14	-0.281378	9.34449	0.780597	0.376962	0.766601	240.098	294.574	257.255	251.527	234.828	166.524
ALG2	-0.43679	6.50908	1.14023	0.285608	0.716117	29.2617	41.3825	39.742	21.2901	38.7213	23.46
ALG3	0.55774	5.70733	1.4496	0.228596	0.671444	14.1242	18.3153	10.6315	11.0407	29.3913	23.7988
ALG5	-0.34623	3.50312	0.149658	0.698863	0.909652	4.03102	1.22565	2.45864	1.83884	4.89179	0.96059
ALG6	-0.0996354	5.56329	0.0451239	0.831777	0.957658	20.171	13.8812	14.8353	10.1435	16.8915	18.5703
ALG8	-0.604304	6.23879	1.92729	0.165059	0.608802	15.1466	57.2148	32.2088	14.7829	24.3364	24.4309
ALG9	-0.348623	6.77388	0.756479	0.384435	0.770168	50.4343	17.5253	56.4604	38.0679	32.453	32.4462
ALK	-0.53819	8.5993	2.63993	0.104212	0.532351	147.29	203.6	156.294	132.737	126.774	90.7898
ALKAL1	-0.495706	4.63146	0.725889	0.394222	0.775296	7.06534	4.73665	13.4459	6.49741	8.89859	3.85334
ALKAL2	-0.93878	6.5599	5.28615	0.0214984	0.343123	50.436	27.8043	52.2252	25.0727	21.1032	21.8185
ALKBH1	-0.523471	6.51357	1.43428	0.231071	0.673704	30.271	60.7099	26.283	17.532	58.2268	22.6832
ALKBH2	-0.442718	4.08745	0.412892	0.520507	0.839699	2.02524	6.8427	6.68628	4.65684	0.398338	4.87688
ALKBH3	0.0556915	7.5836	0.0232475	0.878816	0.973189	67.5907	71.3449	66.1487	92.8775	68.4305	52.2698
ALKBH4	-0.969588	4.65503	2.35514	0.124875	0.560386	8.07462	2.49936	18.5588	2.71107	0.613365	14.5923
ALKBH5	-0.263058	5.49823	0.304218	0.581252	0.865696	18.1565	16.1312	14.8337	18.6343	4.88613	14.2676
ALKBH6	0.615934	3.91765	0.668701	0.413507	0.782813	4.03236	2.34429	2.43701	5.586	4.00721	4.04093
ALKBH7	-0.507232	2.70234	0.105341	0.745512	0.925504	1.00819	0.0205465	0.826505	1.89674	0.0804846	0
ALKBH8	-0.207578	5.0743	0.1486	0.699878	0.909842	9.08384	11.5162	13.2956	10.1757	22.7547	5.39144
ALLC	1.50327	3.73332	3.00326	0.0831014	0.491692	1.01137	0.0460624	3.44344	3.68644	5.53058	4.72246
ALMS1	-0.0874753	6.72456	0.043501	0.834785	0.959595	33.295	39.1356	43.0742	25.8804	82.7539	32.1172
ALOX12	-0.204061	6.60441	0.262731	0.608251	0.875629	29.2617	34.5699	46.47	29.6752	21.7295	42.4654
ALOX12B	2.4746	3.49971	5.89484	0.0151877	0.302336	1.00823	1.13365	0	0.861994	2.40201	8.95452
ALOX15	0.222319	6.5736	0.310559	0.577339	0.865619	17.1616	33.3529	42.3916	47.4012	18.3434	40.3874
ALOX5	-0.545403	6.58162	1.85074	0.173702	0.614059	53.457	33.4708	33.8141	28.7746	16.2038	35.287
ALOX5AP	0.0139999	6.4922	0.00117724	0.972629	0.9901	22.2022	36.7603	35.633	37.1527	34.0165	25.1441
ALOXE3	0.192724	5.95121	0.193135	0.660321	0.894403	18.1612	19.5825	21.5401	24.1366	21.0944	22.4499
ALPK1	0.130155	4.4238	0.0413725	0.838821	0.960719	6.05297	4.66323	6.64665	5.52889	13.7633	4.39522
ALPK2	-0.488156	8.17339	1.99548	0.157773	0.602123	125.092	93.3671	150.704	94.669	116.511	55.6768
ALPK3	1.03051	5.93473	5.27805	0.0215987	0.343123	12.109	16.0614	13.2043	33.4453	25.0123	25.9056
ALPL	0.80461	3.89033	1.08732	0.29707	0.722596	2.02016	3.42127	2.45729	7.48644	4.02745	2.67827
ALS2	0.149995	8.40903	0.184189	0.667799	0.897446	132.15	110.539	114.125	127.095	225.557	88.7774
ALS2CL	-0.0921965	5.22885	0.0346372	0.852358	0.964608	15.1281	7.05853	14.9647	15.8341	8.19751	10.523
ALS2CR12	0.431025	5.29614	0.672559	0.412164	0.782813	13.1113	9.27349	10.7286	13.8165	62.4759	9.32002
ALX1	0.343468	3.32922	0.133148	0.715191	0.915897	3.02186	1.18792	0.759867	0.894465	2.00262	3.11892
ALX3	-0.248749	4.01814	0.105557	0.745261	0.925504	6.04914	2.40041	4.9751	0.855072	2.49582	10.864
ALYREF	-0.0864376	2.75195	0.00368748	0.951579	0.98764	1.00819	0.0205465	0.826505	0.932343	0.0789175	0.551554
AMACR	1.45788	2.80423	1.00573	0.315931	0.73062	0.000689463	1.10914	0	0	3.17364	1.13111
AMBN	0.0254909	6.00003	0.00341274	0.953415	0.98764	29.2466	11.7015	24.0315	24.1406	22.7644	19.9675
AMBP	-0.416431	5.2675	0.715575	0.397602	0.777865	13.117	14.9578	14.8948	11.1386	6.41772	13.2406
AMBRA1	-0.0465304	6.61336	0.0127746	0.910011	0.981726	30.2687	34.5487	40.6128	31.5262	14.6923	54.6859
AMCF-II	0.157712	3.74379	0.0364379	0.848615	0.963859	3.02682	2.34352	3.32086	1.81313	6.70696	2.82889
AMD1	-0.441904	5.17047	0.769127	0.38049	0.76786	15.1297	11.5694	13.2189	7.38152	9.58732	12.0332
AMDHD1	-0.220602	4.24464	0.114185	0.735429	0.922568	3.03297	9.0607	4.91436	4.63091	4.04331	5.37924
AMDHD2	0.345884	3.31781	0.135184	0.713118	0.915474	0.00293216	1.18635	3.44266	1.84472	0.24083	3.12895
AMELX	0.100936	5.12244	0.0364046	0.848683	0.963878	8.07894	24.9702	7.25343	9.2437	8.16257	15.7652
AMER1	0.587018	4.86329	1.14957	0.283644	0.714904	7.06256	6.92719	7.44478	7.36805	14.57	11.2472
AMER2	0.317413	5.84217	0.497445	0.480627	0.821134	20.1728	17.2792	14.8075	15.7143	27.7978	22.4989
AMER3	1.21963	4.5069	3.82892	0.0503791	0.419614	2.02315	5.67785	4.13435	14.9416	9.53142	4.2601
AMFR	-0.338391	6.63476	0.707177	0.400385	0.778878	31.2792	41.4164	44.7436	25.0055	44.3502	25.7836
AMH	2.1162	2.99261	2.60227	0.106715	0.533375	0.000689463	1.10914	0	1.85247	0.21231	2.46718
AMHR2	0.800656	5.51735	2.76773	0.0961869	0.519642	6.06179	14.853	12.445	25.1106	22.4635	11.9686
AMIGO1	0.110185	5.56763	0.054992	0.814595	0.949823	16.1401	12.7336	16.5739	18.5795	17.058	14.0071
AMIGO2	-0.910457	5.89039	4.1005	0.042874	0.401928	37.3145	15.151	26.4605	14.854	11.7693	14.8336
AMMECR1	-0.270172	5.57628	0.334822	0.562835	0.859223	13.1208	22.8978	16.5054	13.9088	10.1326	18.0156
AMMECR1L	-0.557688	6.2501	1.75141	0.185704	0.629215	25.2262	39.0263	30.5778	26.0252	19.2715	18.7603
AMN1	-0.338541	5.15632	0.442822	0.505766	0.833206	13.1145	12.6743	12.3836	7.37663	14.423	9.36676
AMOT	0.100107	7.5904	0.075555	0.783415	0.938717	71.6237	73.6221	57.8075	63.0654	66.6606	86.6892
AMOTL1	-0.0525224	6.69534	0.0175397	0.894639	0.976495	46.3983	31.1675	34.6901	48.3343	32.5722	27.4729
AMOTL2	-0.610888	8.05041	2.98887	0.0838428	0.493001	119.039	111.674	119.129	110.544	52.2244	69.0551
AMPD1	0.122999	5.54453	0.0616092	0.803971	0.947824	17.1469	17.2157	10.6165	10.1107	37.561	15.0648
AMPD2	0.546404	4.60971	0.884118	0.347079	0.750459	7.05937	5.77271	4.9011	7.40627	0.684195	13.6309
AMPD3	0.472283	7.74822	1.72144	0.189512	0.633928	55.4896	88.437	53.6487	108.622	91.0628	74.2713
AMPH	-0.320143	4.2676	0.230959	0.630815	0.886229	5.04852	12.4232	3.14606	3.68392	4.03347	6.08026
AMT	-0.329133	5.08742	0.408965	0.522497	0.840493	8.07753	13.7704	14.1258	6.44203	12.7382	10.0775
AMTN	0.553	4.60695	0.88376	0.347177	0.750497	4.04009	5.76941	7.52155	10.2293	10.9911	5.59084
AMY2	0.785192	2.91692	0.391006	0.531773	0.844116	1.00819	0.0205465	0.826505	0.914577	0.147874	1.88523
AMZ2	-0.814968	5.02347	2.37589	0.123226	0.558353	16.1363	11.5633	11.5173	8.36443	7.61888	6.36655
ANAPC1	-0.341643	6.5678	0.716425	0.397322	0.777734	38.3344	27.7549	45.6187	29.6907	33.8036	25.8465
ANAPC10	0.465669	5.56759	0.979641	0.322291	0.735138	12.1082	12.6889	14.9326	13.8667	20.6391	20.8425
ANAPC11	-0.402723	3.8961	0.289751	0.590382	0.868949	4.03653	4.59991	4.11485	2.76886	0.345907	5.01769
ANAPC13	-2.13961	3.23083	3.12448	0.0771284	0.482272	1.0136	1.22399	5.13958	2.84765	0.118731	0
ANAPC15	-0.953909	4.60622	2.6623	0.102757	0.529437	8.07403	6.99943	13.3828	3.68158	2.45573	7.44565
ANAPC16	-0.267253	4.08915	0.150075	0.698465	0.909508	2.02485	7.92406	4.95053	2.75001	2.34559	6.22668
ANAPC4	0.18562	4.3893	0.0878715	0.766902	0.931976	8.06425	3.54349	4.91867	8.38827	7.42619	3.83133
ANAPC5	0.0278463	5.89971	0.00350029	0.952822	0.98764	12.1155	29.7214	18.9833	18.504	43.3612	13.6686
ANAPC7	-0.515104	7.47202	1.9183	0.166049	0.609157	69.6105	86.2519	71.0951	32.3841	67.4503	59.94
ANGEL1	-0.217151	7.3102	0.30391	0.581443	0.865696	50.4461	46.1731	86.2932	101.335	33.5297	45.19
ANGEL2	-1.18859	7.80357	10.6171	0.00112095	0.155239	126.097	70.4127	140.794	49.1757	60.0772	40.5534
ANGPT1	-0.550043	7.04593	1.88847	0.169378	0.611796	52.4602	64.3791	50.393	12.8602	51.7923	43.4819
ANGPT2	-0.80254	8.70374	5.95472	0.0146802	0.30032	185.622	230.087	170.323	107.632	104.535	122.642
ANGPT4	0.0689449	5.01551	0.018247	0.892548	0.9762	12.102	5.88773	11.6353	10.2003	4.69572	14.5946
ANGPTL1	0.00730547	8.71215	0.000452558	0.983028	0.993884	184.604	145.061	133.09	134.49	280.341	119.045
ANGPTL2	-0.0895003	7.11492	0.0552185	0.81422	0.949823	38.3426	70.0195	46.2537	41.7225	33.1574	67.4651
ANGPTL3	-0.646416	4.00309	0.692221	0.405412	0.780843	5.04432	4.62804	4.9533	0	11.2772	3.39126
ANGPTL4	-0.231977	7.2336	0.37806	0.538645	0.846657	46.4118	55.2856	73.7803	43.5799	42.2151	62.4992
ANGPTL5	-1.3356	3.45014	2.07557	0.149679	0.590728	3.02767	1.24457	5.07488	0	1.79289	1.87864
ANGPTL6	1.01368	4.16895	2.15512	0.1421	0.584469	2.02157	1.24402	5.96847	9.33287	5.9019	4.47447
ANGPTL7	0.0911098	3.38989	0.0101975	0.919565	0.984448	3.02338	2.29694	0.742893	2.79924	0.244205	2.393
ANGPTL8	0.478833	3.84911	0.391842	0.531335	0.844116	4.03226	1.23581	3.32166	3.69736	2.35294	5.5117
ANK1	0.252505	6.15323	0.360161	0.548419	0.851328	24.21	17.3721	25.707	24.1017	16.1681	37.8355
ANK2	-0.121754	8.96154	0.141632	0.706665	0.913094	230	207.129	138.795	163.301	239.522	129.783
ANK3	0.296202	8.35543	0.713589	0.398258	0.777945	103.909	116.216	106.693	128.023	225.6	91.1593
ANKAR	0.10369	4.77355	0.0354037	0.850753	0.964031	4.04352	8.0673	11.7413	10.2312	6.19834	8.87466
ANKDD1A	-0.104175	7.05578	0.0730777	0.786908	0.9411	57.4973	50.6403	40.4164	50.1275	52.7183	36.3745
ANKDD1B	-0.71256	5.69907	2.3744	0.123344	0.558376	21.1862	20.7486	23.1844	16.7487	10.0201	12.3299
ANKEF1	0.920962	3.25048	0.698761	0.403203	0.779251	0.00398711	6.63949	0.726552	1.84282	2.00992	2.3844
ANKFN1	0.312498	7.52122	0.700711	0.402548	0.779039	65.5697	59.8583	53.6987	77.0299	106.603	39.5937
ANKFY1	-0.150049	6.68872	0.144846	0.703511	0.91134	44.3833	19.7917	50.6428	49.2856	18.2907	34.2903
ANKH	-0.254055	8.6848	0.600307	0.438463	0.797728	145.272	131.328	216.957	124.318	190.199	103.763
ANKHD1	-0.0749176	7.30108	0.0350865	0.851415	0.964386	61.5358	62.1259	51.2048	40.728	122.525	48.0705
ANKIB1	-0.505811	6.04006	1.33725	0.247524	0.690169	30.2608	20.8229	28.1481	13.8633	27.3649	16.3906
ANKLE1	0.317198	5.17746	0.388692	0.53299	0.844116	6.06098	12.5997	12.4769	21.4723	3.04539	11.7296
ANKLE2	-1.08077	5.59747	5.1721	0.0229552	0.350608	29.247	15.1026	21.4834	13.0313	6.38615	10.6577
ANKMY1	1.82807	4.12231	6.15322	0.0131195	0.293552	3.02329	1.20163	1.61796	6.47735	4.38751	9.74546
ANKMY2	-0.448413	4.10614	0.391165	0.531689	0.844116	4.03876	4.63921	6.68852	2.73865	9.95862	2.67945
ANKRA2	-0.78856	3.57525	0.820336	0.365085	0.761597	6.04402	0.0806819	3.29952	0.898644	3.37646	1.71982
ANKRD1	-0.456976	6.21179	1.18197	0.276958	0.711252	22.201	24.2657	42.4265	29.7747	14.1262	20.0029
ANKRD10	-0.246103	5.82629	0.301607	0.582879	0.865696	23.2004	20.7336	18.9661	18.5656	13.8127	19.6404
ANKRD11	0.966968	3.53287	1.19621	0.274085	0.707861	2.01691	0.0463364	2.53856	2.76652	2.22334	4.27974
ANKRD12	-0.737916	6.06583	2.90146	0.0885036	0.503568	27.24	33.3165	26.4115	12.0022	15.4661	23.496
ANKRD13A	-0.338486	6.17344	0.631426	0.426835	0.789635	29.2547	29.9031	24.7434	22.2669	26.1549	18.7203
ANKRD13B	0.21345	4.20423	0.104783	0.746164	0.925765	4.03753	6.81198	3.22199	5.5668	4.13815	5.96923
ANKRD13C	0.749385	4.57569	1.43541	0.230888	0.673704	12.0903	2.44193	4.0229	10.2312	6.19834	8.87466
ANKRD13D	-0.404693	3.88307	0.291865	0.589029	0.868632	5.04229	2.39042	4.99673	1.82069	0.342078	5.75056
ANKRD16	-0.367577	6.36704	0.791453	0.373664	0.765157	19.1787	50.3791	29.713	17.5641	17.8348	38.5796
ANKRD17	0.396229	7.14663	0.979332	0.322367	0.735138	39.3475	51.7205	42.9826	55.6252	115.291	39.0374
ANKRD22	-0.408232	6.42806	0.986811	0.320526	0.734034	44.3793	26.5895	32.2139	30.6589	26.5575	21.0391
ANKRD23	2.32664	3.06595	3.33872	0.0676713	0.465712	0.000689463	1.10914	0	2.79924	0.244205	2.393
ANKRD24	0.798654	6.40247	3.68717	0.0548365	0.431799	21.1862	20.7486	23.1844	37.1075	48.5454	29.8654
ANKRD27	-0.340078	6.35247	0.678037	0.410266	0.782813	44.3763	19.7457	31.4139	34.4153	19.5773	21.0743
ANKRD28	-0.732123	8.83558	5.00195	0.0253217	0.358831	234.039	202.592	193.519	136.431	154.74	90.699
ANKRD29	-0.0991168	4.6697	0.0284801	0.865986	0.969242	9.07712	6.94987	7.41355	6.4565	15.5834	4.96028
ANKRD31	0.434119	4.6846	0.545781	0.460049	0.807958	10.0798	5.7984	4.0089	3.61981	19.1402	9.35902
ANKRD33	1.02833	3.70611	1.5346	0.215428	0.659997	1.01223	1.20055	3.40691	2.75001	2.34559	6.22668
ANKRD33B	0.0284596	6.86445	0.00525115	0.942232	0.98764	42.3695	49.3985	32.1262	52.9546	47.1158	27.327
ANKRD34A	0.0278698	6.21436	0.00438865	0.947181	0.98764	32.2751	27.5987	17.1954	25.0413	26.5649	26.6297
ANKRD34B	0.437358	4.94652	0.674048	0.411647	0.782813	7.06465	9.18253	8.26295	14.9022	9.77857	8.6345
ANKRD34C	0.542404	4.39021	0.754287	0.385125	0.770433	5.0441	2.40836	6.71417	5.53337	9.11726	7.0656
ANKRD35	-0.248056	5.30602	0.260018	0.61011	0.876337	11.1019	10.4608	20.0459	10.1807	8.19588	15.7245
ANKRD37	1.09715	3.88117	1.86329	0.17225	0.61317	2.01926	3.40186	1.5963	2.71575	13.4527	4.4903
ANKRD39	-0.63375	3.21551	0.39277	0.530849	0.844116	1.01228	2.29541	2.50755	0.913373	1.79899	1.1364
ANKRD40	-1.28121	7.75749	12.2643	0.000461979	0.12332	121.054	93.3254	119.993	40.8002	40.2252	55.3225
ANKRD42	-0.103701	8.524	0.0973508	0.755033	0.926537	144.258	135.837	140.626	153.162	151.178	89.472
ANKRD44	-0.681249	6.98356	3.06273	0.0801112	0.487668	53.4685	65.5203	48.7195	25.9215	34.231	43.5354
ANKRD46	-0.577204	6.574	1.84795	0.174026	0.614648	45.3923	22.0783	50.6207	52.1408	18.1259	20.2696
ANKRD49	-0.594725	4.12003	0.74596	0.387761	0.771495	8.0644	4.65451	4.04807	5.6137	2.28939	2.80874
ANKRD50	-1.27489	6.29846	8.19026	0.00421276	0.213689	33.2947	47.0769	33.8423	8.25848	13.7416	27.3813
ANKRD52	0.278838	7.20258	0.543446	0.46101	0.808616	45.3984	54.0387	44.6177	74.3093	37.1056	61.0103
ANKRD53	-0.201772	5.08917	0.156606	0.692302	0.907468	16.1329	5.91715	12.4261	10.2051	8.00599	11.3423
ANKRD54	1.0307	2.98381	0.703431	0.401636	0.779039	0.00132009	1.1333	0.826248	3.77867	1.89388	0
ANKRD55	-0.230826	7.14409	0.351086	0.553501	0.853707	57.5009	71.2045	36.1937	35.1937	72.4081	39.3652
ANKRD6	-0.427101	6.12685	0.995358	0.31844	0.732465	21.1917	27.6351	34.0337	19.4705	22.5885	20.0585
ANKRD60	-1.02107	3.4885	1.23473	0.266492	0.701587	0.00551458	7.83426	3.27326	0.906257	1.87321	1.79694
ANKRD61	-0.385603	4.04017	0.303079	0.58196	0.865696	7.05619	3.52315	4.07964	2.75733	0.390378	6.31733
ANKRD63	0.586108	6.6617	2.16074	0.141581	0.583357	33.2866	21.9844	30.6328	56.6831	32.9522	38.8981
ANKRD65	0.667367	4.91292	1.52139	0.217414	0.662298	7.06279	9.14504	5.70867	14.9055	2.9611	13.1974
ANKRD66	-0.113835	6.19216	0.0638687	0.800483	0.946897	18.1722	74.2664	19.5984	10.0927	31.5343	32.3515
ANKRD7	-0.765683	3.07764	0.476135	0.49018	0.825573	3.02186	1.18792	0.759867	1.88286	0.116568	0.489809
ANKS1A	0.693148	5.44458	2.00977	0.156293	0.600437	14.1167	3.64245	13.3344	19.5029	15.5171	17.7271
ANKS1B	0.0911663	6.81006	0.0539446	0.816337	0.949905	35.3113	40.2743	40.5504	44.5574	41.7453	37.7288
ANKS3	-0.341006	3.71233	0.175504	0.675267	0.900229	3.02844	0.0851622	6.83095	1.82966	2.12022	3.69786
ANKS4B	-0.983403	3.6153	1.30644	0.253044	0.693676	4.03484	5.66153	1.53208	0	1.93376	3.20663
ANKS6	-0.0720024	6.37799	0.030624	0.861082	0.9682	29.2565	28.802	31.4523	32.5074	26.7667	25.8962
ANKUB1	0.05056	5.06128	0.00974972	0.921344	0.984644	16.1298	5.89637	9.03568	13.0226	8.09237	10.6112
ANKZF1	-0.752048	4.88736	1.78773	0.181208	0.62299	8.07679	13.7504	12.4322	4.58673	2.71506	13.1015
ANLN	-1.24138	7.21518	10.295	0.00133449	0.161099	56.5011	82.8212	86.1177	19.4002	30.4989	44.3361
ANO1	0.558714	5.44933	1.32072	0.250467	0.69292	9.08445	13.7619	12.419	24.2357	0.978625	18.5312
ANO10	-0.566354	4.81215	1.04483	0.306703	0.725008	7.06812	15.9307	8.18037	2.71012	9.07284	9.11227
ANO2	-0.209674	6.74646	0.283624	0.594337	0.870522	31.2802	45.9857	45.5534	34.3239	28.989	41.6543
ANO3	1.50682	6.27995	11.9728	0.000540118	0.12332	16.1385	16.0752	10.6329	44.56	54.0641	25.526
ANO4	-0.314424	7.42274	0.687286	0.407092	0.78151	104.899	39.3561	64.4682	51.9414	85.5779	34.3632
ANO5	0.776472	4.76512	1.75212	0.185614	0.629151	9.07251	4.67598	4.88713	4.52692	33.1821	10.9087
ANO6	0.0137933	6.90099	0.00123134	0.972008	0.98978	51.4431	38.0446	37.9797	35.2145	57.7905	37.6724
ANO7	0.847986	4.86739	2.38206	0.12274	0.557612	7.06088	4.68357	7.48229	12.079	0.809331	16.5094
ANO8	1.24461	4.96319	5.26871	0.0217148	0.343123	5.04648	3.54998	8.40204	16.745	4.90281	16.822
ANO9	1.18559	3.25117	1.36446	0.24277	0.685908	2.01414	0.0298741	0.800816	0.890835	0.264469	4.5348
ANOS1	-0.0759421	2.55974	0.00188117	0.965405	0.98764	0.000689463	1.10914	0	0	0.0400443	0.6293
ANP32A	-0.204222	4.90917	0.144618	0.703734	0.91155	13.1087	4.76325	11.6364	8.3392	12.5617	6.23646
ANP32B	-0.454925	4.44397	0.548708	0.458848	0.807562	9.07554	6.92941	5.7103	3.67407	7.18347	5.30129
ANP32E	-0.92137	4.88227	2.77017	0.0960404	0.519448	17.1404	14.8799	3.89236	3.65818	7.41093	7.85751
ANPEP	0.240416	6.86025	0.372757	0.541507	0.847302	38.335	30.0368	45.6043	55.7501	18.541	52.3715
ANTXR1	-0.312331	7.59385	0.729245	0.393131	0.774888	61.544	99.9777	71.9128	50.9878	71.6455	65.7396
ANTXR2	-0.387277	6.21496	0.795466	0.372455	0.763949	28.2499	49.2078	17.1318	18.5166	29.5938	20.5729
ANTXRL	0.664289	4.0304	0.877127	0.348993	0.752261	2.02171	3.45505	4.1828	4.62289	2.49345	7.38109
ANXA1	-1.1619	3.33171	1.37361	0.241197	0.684011	3.02579	2.32949	2.45797	0	3.17364	1.13111
ANXA10	1.03614	3.21144	0.987497	0.320358	0.733766	1.00946	1.15398	0.800504	0.893077	3.461	2.37566
ANXA11	-1.53783	7.18923	12.7221	0.000361591	0.118526	55.4923	91.9443	73.614	19.395	16.4424	60.3946
ANXA13	-0.662887	5.95626	2.00128	0.157171	0.601261	17.1586	36.6316	23.0994	11.0497	35.7696	13.8448
ANXA2	-0.842897	7.42041	5.0334	0.024866	0.357891	74.6539	64.5622	98.5924	40.807	47.2627	44.9724
ANXA3	-1.91198	2.4531	1.05958	0.303313	0.722596	0.00068087	0.0106071	0.857995	0	0	0
ANXA4	0.0660762	5.1492	0.0172665	0.895458	0.976692	11.0976	11.5094	10.7267	12.0652	9.83864	12.476
ANXA5	-0.329871	5.88888	0.517182	0.472048	0.814765	39.3261	19.6597	13.8456	22.3141	22.2719	10.778
ANXA6	0.146206	6.14657	0.119867	0.729179	0.919954	19.1724	19.6456	30.7707	33.4754	12.5784	28.5386
ANXA7	-0.231859	5.5909	0.221254	0.638087	0.889852	11.1053	15.0237	25.0378	13.8652	35.579	8.89399
ANXA8	0.00592086	4.66082	8.8692e-05	0.992486	0.996948	9.07635	6.93991	6.56194	6.46943	10.7677	6.3424
ANXA9	0.20032	6.6396	0.247995	0.618492	0.879435	36.3146	42.4508	20.4719	31.5058	53.795	30.4785
AOAH	0.765767	4.76919	1.77049	0.183326	0.625347	8.06634	4.67507	5.7561	7.36086	19.4725	9.24306
AOC1	0.905285	4.86235	2.69396	0.100733	0.526747	6.05395	6.89051	5.75429	11.1213	11.492	12.4614
AOC2	0.648074	5.08886	1.60054	0.205831	0.651314	5.0512	9.19138	10.8497	15.8085	6.62977	15.5612
AOX1	0.157858	6.56462	0.136757	0.711527	0.914784	41.3527	27.6948	26.3666	25.8806	84.5053	30.2947
AOX2	-0.296378	7.33831	0.607703	0.435656	0.796999	63.5555	47.3332	81.2319	51.0224	78.1847	33.1986
AOX4	0.818687	5.67223	2.93036	0.086932	0.499553	17.1422	12.6704	8.11795	22.2517	38.2138	13.067
AP1AR	0.174508	4.20629	0.0684434	0.793618	0.943952	3.03188	9.022	3.20601	6.51814	2.50723	5.98292
AP1B1	-0.0574592	6.77005	0.0211846	0.884278	0.974165	22.206	52.7794	43.896	52.988	39.7639	22.5333
AP1G1	-0.223312	5.91047	0.251912	0.615733	0.878534	17.1558	19.6253	29.1132	19.486	25.7461	13.237
AP1G2	0.931504	6.63791	5.08205	0.0241776	0.354986	23.2048	33.2256	18.0509	37.0525	76.1005	38.7212
AP1M1	-0.8611	6.61033	4.54214	0.0330734	0.379879	28.2573	58.542	47.1752	19.4397	21.2466	31.7368
AP1M2	0.279158	5.48426	0.337283	0.561403	0.85884	13.1157	19.4021	8.09944	22.3403	18.71	8.97231
AP1S1	-0.19329	5.76601	0.182851	0.668936	0.897848	20.1761	16.1972	22.3937	21.3894	12.0733	17.1345
AP1S2	-0.39867	6.93853	0.989313	0.319914	0.733553	65.5623	23.2696	58.8419	58.6263	41.2977	8.02911
AP1S3	-0.761284	5.66389	2.50061	0.113806	0.546533	16.1501	41.1174	17.2086	10.1667	13.2769	14.9417
AP2A1	1.29036	4.62707	4.69657	0.030226	0.369192	6.04807	2.39114	4.11656	10.2036	2.91307	15.2854
AP2A2	0.608624	4.05975	0.725106	0.394477	0.775296	3.02844	0.0851622	6.83095	5.57007	2.50033	6.67958
AP2B1	-0.654409	6.54468	2.58373	0.107971	0.535228	22.2062	49.3826	48.9267	15.6919	31.6579	29.7775
AP2M1	-0.0583914	5.10966	0.0119087	0.913102	0.982575	7.07166	24.983	8.94747	9.25266	6.42538	15.2018
AP2S1	-1.30481	3.62017	2.22001	0.136236	0.57609	3.02957	4.5837	4.13524	0.906257	1.87321	1.79694
AP3B1	-0.735454	5.98704	2.75986	0.0966611	0.52024	28.2461	32.1512	21.3844	19.5212	17.0402	12.7503
AP3B2	0.686949	5.29676	1.76386	0.184148	0.627216	13.1088	11.4722	5.62333	15.7317	35.7718	9.48512
AP3D1	-0.0194849	7.074	0.00259459	0.959376	0.98764	48.4233	35.82	61.3682	66.9142	34.9556	41.2039
AP3M1	-0.270626	6.00813	0.384459	0.535228	0.845125	23.2042	20.7895	28.2047	15.7267	25.8916	19.4598
AP3M2	-0.116554	5.86766	0.0686405	0.793327	0.943846	27.2301	24.1112	11.3618	16.6742	13.933	25.2391
AP3S1	-0.633546	4.06809	0.773851	0.379031	0.767612	7.05751	5.74714	3.19454	2.75922	6.72295	2.13962
AP3S2	-0.62094	6.01856	2.03767	0.153449	0.595397	18.1675	37.8	25.6015	17.6284	12.0998	21.5599
AP4B1	-0.112113	5.61312	0.0572688	0.810867	0.949318	14.1285	10.5199	27.5813	18.5908	10.2507	17.2472
AP4E1	-0.802546	4.30419	1.47914	0.223913	0.667462	8.06845	8.02565	4.85817	6.55821	5.37795	0.79367
AP4M1	-0.140784	4.63081	0.0600051	0.806489	0.948571	7.06374	5.83348	10.021	6.48013	7.54836	7.07929
AP4S1	-0.611126	7.55721	2.74533	0.0975432	0.520838	90.7895	63.4336	92.7234	70.6025	56.7885	35.6106
AP5B1	1.04398	3.5531	1.39117	0.238212	0.680846	2.01697	1.18739	1.64127	1.81154	0.386457	7.04635
AP5M1	-0.0281577	6.09926	0.00435927	0.947358	0.98764	22.1961	17.3906	31.6015	23.1893	33.1248	16.1651
AP5S1	0.0321087	5.43242	0.0044406	0.94687	0.98764	9.08721	12.7077	20.0433	12.028	16.7823	14.792
AP5Z1	0.15458	3.64526	0.0354464	0.850664	0.964031	4.03124	3.42324	0.714454	3.72786	0.326025	3.6384
APAF1	-0.431394	7.0914	1.19564	0.274198	0.708057	60.5261	46.1369	60.4297	37.0789	64.8694	30.3446
APBA1	0.0894284	6.7502	0.050061	0.822958	0.95314	27.246	26.6214	59.0721	49.2566	12.9463	47.7085
APBA2	0.56989	4.08628	0.673854	0.411714	0.782813	6.04553	1.25478	3.2779	7.46685	2.51414	5.29155
APBA3	0.505885	4.53592	0.717535	0.396956	0.777467	5.04608	6.86179	4.91609	9.29849	7.71556	6.96462
APBB1	1.17483	3.62397	1.83936	0.17503	0.615838	2.01697	1.18739	1.64127	4.65684	0.398338	4.87688
APBB1IP	0.175924	4.52162	0.0846433	0.771102	0.933286	4.0409	9.09646	5.75247	7.42274	10.665	4.41433
APBB2	-1.01291	8.29682	8.72388	0.00314167	0.199199	100.892	217.285	145.55	61.1927	55.8436	109.578
APBB3	0.0797177	4.81291	0.021545	0.883304	0.974058	9.07841	5.85144	9.98458	12.1181	4.5636	8.85169
APC	-0.606918	6.68374	2.11764	0.145615	0.58671	46.4034	44.8798	38.8077	22.203	49.5237	23.9351
APC2	0.478835	4.28789	0.565735	0.451961	0.803475	1.01669	5.71057	6.73583	3.65788	2.62084	11.272
APCDD1	-0.186734	3.81832	0.0571141	0.811117	0.949318	2.0226	6.74909	2.39836	2.76886	0.345907	5.01769
APCDD1L	1.11115	5.31213	4.8716	0.0273052	0.3614	12.0975	6.96234	5.67391	23.2719	5.06939	20.3303
APCS	-0.541881	3.3548	0.330501	0.565366	0.860637	4.02976	2.31483	0.728116	0.904926	3.28408	1.06777
APEH	0.179745	4.03307	0.0632761	0.801392	0.947255	2.02352	2.38829	7.65538	6.53992	2.41096	4.052
APELA	0.432824	3.95853	0.347067	0.55578	0.854695	3.02803	5.63967	1.54557	6.53992	2.41096	4.052
APEX1	-0.399332	5.37887	0.665829	0.414512	0.782813	18.1551	16.1096	12.3039	7.35831	17.942	11.1564
APEX2	0.946761	5.67951	3.83974	0.0500549	0.418986	12.1063	17.1181	7.27868	21.2988	43.6433	15.4697
APH1A	0.0585049	5.75007	0.0168692	0.896661	0.976756	16.1438	12.7817	24.1585	21.3707	12.1802	20.8384
APH1B	-0.833278	8.32323	5.98379	0.0144402	0.297598	142.244	189.757	120.642	96.5461	59.7129	94.8669
API5	0.0661236	4.73448	0.013404	0.907831	0.981178	5.05257	18.1024	5.63696	6.46155	4.49604	12.2753
APIP	-0.825456	4.65653	1.90206	0.167852	0.609157	14.1141	6.99726	7.3496	5.55922	10.2781	2.58239
APITD1	-0.987109	5.71904	4.5025	0.0338486	0.382924	23.2037	26.4303	21.447	12.0616	9.86756	13.1011
APLF	0.828091	6.90123	4.14599	0.0417367	0.401372	34.2975	28.8258	31.4207	52.85	100.418	37.9026
APLN	-0.456188	5.35839	0.855241	0.355077	0.753777	17.1471	4.82713	22.5673	15.8398	13.0618	6.05584
APLP1	1.08069	6.59578	6.95523	0.0083592	0.258887	21.1866	29.7752	15.5617	47.3245	54.5431	39.4035
APLP2	-0.596393	6.53936	2.13163	0.144291	0.586275	42.3681	32.3238	43.061	19.4275	36.8589	23.5122
APMAP	0.271439	4.29961	0.180298	0.671119	0.898662	6.05052	5.73185	3.20806	2.72039	7.34434	7.91225
APOA1	1.07583	2.99194	0.7996	0.371216	0.763421	0.00132009	1.1333	0.826248	0.907533	0.179382	2.55245
APOA2	-0.556681	3.18393	0.26653	0.605671	0.875075	2.02127	7.78348	0	0.913373	1.79899	1.1364
APOA4	0.548798	2.96966	0.192991	0.66044	0.894403	0.00187969	0.0294683	2.61194	2.8306	1.81162	0
APOA5	0.199926	3.13628	0.0362769	0.848945	0.964001	1.01046	0.0381509	2.57251	1.86121	0.182225	1.80386
APOB	1.23821	5.92281	6.90399	0.00860213	0.259557	11.1005	17.1504	10.6678	21.2401	71.3396	26.7892
APOBEC1	0.0756979	3.3766	0.00722703	0.932252	0.986886	2.01818	2.29617	1.61743	0.895808	0.23752	3.8773
APOBEC2	0.137297	6.54789	0.11466	0.734901	0.92246	38.3288	20.878	34.7927	39.9326	44.7428	21.3819
APOBEC3B	0.442547	5.64286	0.908239	0.340585	0.745759	16.1385	16.0752	10.6329	26.9926	13.9596	16.3649
APOBEC4	0.465071	5.71564	0.916204	0.338477	0.744641	19.1617	14.9793	11.4612	17.543	57.7742	15.39
APOBR	0.209892	5.02652	0.161964	0.687356	0.90574	7.06699	12.5661	9.06752	9.24743	13.0062	11.2285
APOC2	0.918218	4.26904	1.9562	0.161925	0.608165	5.04042	4.56964	1.53258	8.37589	2.67459	8.44052
APOC3	0.370173	3.59739	0.190699	0.662337	0.895177	1.01306	3.40088	2.48064	2.77302	2.1772	3.62726
APOC4	-0.0760429	2.74779	0.00281063	0.95772	0.98764	0.00130492	0.0203957	1.73643	0	0.0774043	1.30722
APOD	-0.013683	4.50255	0.000485074	0.982429	0.993501	8.06763	8.01245	4.00756	5.54337	5.89978	7.82189
APOE	0.776005	4.33993	1.50943	0.219229	0.663732	3.03012	2.389	6.76668	8.37037	2.69648	9.07656
APOF	1.71068	3.19732	2.42553	0.119377	0.55512	0.00132009	1.1333	0.826248	2.79047	0.271478	3.05182
APOH	0.158727	4.7287	0.0787891	0.778946	0.936554	7.06345	9.15818	6.56018	10.2334	9.38297	6.25792
APOLD1	-0.496889	4.79348	0.754152	0.385168	0.770433	7.07044	23.8052	6.42417	4.58994	2.69435	12.4708
APOM	-1.06684	4.91313	3.56471	0.0590238	0.445241	11.0997	8.18188	17.5465	2.71469	11.9914	5.81022
APOO	-1.49873	3.50705	2.67157	0.102159	0.528626	4.03462	3.47176	3.27636	0.914577	0.147874	1.88523
APOOL	0.730433	3.71998	0.729819	0.392944	0.774888	4.02965	1.2145	1.59737	0.843178	18.0382	3.79583
APP	-0.560775	5.356	1.30214	0.253827	0.694131	23.1919	16.1222	8.89936	9.25067	12.9646	10.6022
APPBP2	-0.84994	6.00736	3.69103	0.0547098	0.431799	29.255	23.1134	32.3294	15.7702	18.6204	13.4187
APPL1	0.147879	4.79431	0.0726273	0.78755	0.941473	6.0576	6.95631	10.8713	8.33671	7.85511	10.1614
APPL2	-0.0989702	5.66362	0.0456758	0.830767	0.957397	26.2169	11.6496	14.8032	21.3978	18.7296	10.2194
APRT	0.659575	3.42711	0.532374	0.465613	0.810858	0.00298762	3.3545	1.64023	1.83155	0.293782	4.44502
APTX	0.707822	3.89661	0.693566	0.404957	0.780843	1.01611	1.26742	9.44006	2.72227	13.2681	3.22514
AQN-1	-0.379887	3.7598	0.203381	0.652007	0.893608	3.02861	2.3681	5.04582	7.5322	2.26205	0.831184
AQP1	-1.6912	4.38846	4.87377	0.0272709	0.3614	6.05818	8.0798	10.8509	0.856229	0.497298	11.6061
AQP10	1.0749	5.15832	4.06172	0.0438693	0.403889	8.06995	8.04996	6.56106	16.6781	32.2771	8.89547
AQP11	0.487301	3.86447	0.406845	0.523577	0.841201	3.02691	3.43989	2.43634	6.5523	0.427445	4.11265
AQP2	0.0313014	3.25469	0.000843564	0.976829	0.991629	3.02186	1.18792	0.759867	5.67094	2.04027	0
AQP3	-0.319468	4.55523	0.290797	0.589712	0.868737	6.05701	12.4787	4.83213	9.34469	4.25137	4.51854
AQP4	0.287202	4.48591	0.229281	0.632059	0.887003	6.05297	4.66323	6.64665	4.58967	7.56915	9.07728
AQP5	0.348756	3.00728	0.0819513	0.774671	0.935008	0.00189993	1.15354	1.69906	5.67496	0.254721	0.321372
AQP6	0.141549	3.27018	0.0199847	0.88758	0.975133	2.01697	1.18739	1.64127	4.71524	0.25115	0.977741
AQP7	0.650716	4.9091	1.44133	0.229927	0.67321	10.0819	6.93051	4.84687	11.1249	13.0733	10.5416
AQP8	0.71321	2.66113	0.201062	0.653867	0.893608	0.00068087	0.0106071	0.857995	0.931442	1.62361	0
AQP9	1.03484	3.91736	1.74417	0.186615	0.630018	3.02484	4.48612	0	2.7324	8.62303	4.648
AQR	-0.164828	5.93236	0.130628	0.717783	0.916712	18.1635	26.393	21.4835	18.5262	34.4599	13.1443
AR	1.17153	5.84088	6.46714	0.0109907	0.280971	17.1404	4.79221	13.2741	36.2648	24.9318	20.3746
ARAF	0.48458	6.01264	1.23529	0.266384	0.701569	19.1671	17.3033	19.0268	18.4938	29.9944	29.7508
ARAP1	2.13802	4.96802	13.3478	0.0002589	0.113001	7.05104	2.37109	1.5336	15.7787	3.14161	23.7308
ARAP2	0.547621	5.15864	1.1321	0.287331	0.717359	8.0736	13.6665	6.49677	9.21605	21.5814	12.269
ARAP3	1.42044	4.84696	6.0524	0.0138897	0.296092	4.03826	6.82923	4.07723	11.0842	4.98199	26.3405
ARC	-1.72627	3.14709	2.38188	0.122754	0.557612	3.02456	1.21395	2.482	0.932343	0.0789175	0.551554
ARCN1	-0.252058	6.31549	0.36386	0.546372	0.850454	35.3038	20.8653	33.9765	25.0453	35.0736	17.956
AREG	-0.674734	6.72067	2.84405	0.0917171	0.511696	58.5026	41.4943	37.9405	26.8907	33.7302	26.4962
AREL1	-0.179537	8.05027	0.267547	0.604983	0.87496	72.6435	136.778	100.069	86.2851	76.3904	108.593
ARF1	-0.894073	7.7589	6.08336	0.0136483	0.295045	112.983	89.8505	104.236	52.8799	56.8417	55.6185
ARF2	-0.884524	6.06352	4.15473	0.0415218	0.401278	20.1852	27.6693	41.5776	18.5883	6.80712	20.4309
ARF3	-0.41419	7.42962	1.25219	0.263138	0.700561	63.5586	83.931	66.957	51.9566	31.5198	73.9612
ARF4	-1.04334	4.05566	2.09228	0.148049	0.58874	8.06525	3.55232	5.77385	2.77768	3.63212	2.2531
ARF5	-2.29962	3.00731	3.14725	0.0760589	0.480615	3.02338	2.29694	0.742893	0.944145	0.0408957	0
ARF6	-0.323713	4.51914	0.297825	0.585251	0.866581	5.04976	8.04633	9.16658	8.4011	2.57702	5.88701
ARFGAP1	-0.26582	4.27213	0.162365	0.68699	0.90574	5.04658	4.6623	7.52271	9.37437	2.49802	3.28908
ARFGAP2	-0.804398	4.52841	1.83114	0.175997	0.617193	11.0921	3.61412	10.8377	3.68158	2.45573	7.44565
ARFGAP3	-0.512106	6.60064	1.63194	0.201438	0.646413	47.409	31.1957	42.2048	35.3181	19.7684	28.3906
ARFGEF1	-0.729143	5.90728	2.68026	0.101603	0.528163	21.19	26.4677	29.0138	9.20488	15.2528	21.1273
ARFGEF2	-0.0626632	7.52363	0.0289067	0.864995	0.969101	80.6988	67.9184	56.1343	71.4734	80.8264	45.712
ARFGEF3	0.406698	7.37194	1.11204	0.291642	0.720581	69.5971	39.2653	47.0847	60.2651	115.71	50.4135
ARFIP1	-0.405853	5.53396	0.663203	0.415434	0.782813	13.1207	20.6483	18.211	2.67232	22.948	14.2917
ARFIP2	-0.184279	5.00511	0.127468	0.721073	0.917789	10.09	5.90327	15.9091	8.3308	2.85999	14.7576
ARFRP1	-0.397185	3.14482	0.142985	0.705332	0.911969	3.02186	1.18792	0.759867	1.87122	0.150387	1.14158
ARG1	-0.577955	6.37632	1.78018	0.182132	0.623799	31.2759	24.3137	46.5296	25.0436	43.5976	11.1755
ARG2	1.12977	3.76407	1.89743	0.168371	0.609929	3.02329	1.20163	1.61796	4.64001	2.39633	5.44958
ARGFX	0.453806	5.73205	0.869515	0.351093	0.752261	22.1836	12.7388	11.4548	13.7952	74.0763	18.3428
ARGLU1	1.21081	2.75001	0.661776	0.415936	0.782813	0.00068087	0.0106071	0.857995	0.922717	0.114471	1.21616
ARHGAP1	-0.00311975	6.7654	6.13744e-05	0.993749	0.997576	44.3819	15.2207	50.6753	47.3785	32.7231	35.3657
ARHGAP10	0.114763	6.58808	0.0809892	0.775962	0.935762	33.2907	41.3134	23.8327	29.652	44.8036	33.0166
ARHGAP11A	0.440025	4.612	0.530722	0.466306	0.811424	8.06634	4.67507	5.7561	4.55432	20.7819	8.03483
ARHGAP12	-0.414742	6.92269	1.06404	0.302298	0.722596	50.44	47.2196	49.6293	35.2344	59.1502	24.9529
ARHGAP15	0.466492	5.86843	1.08429	0.297743	0.722596	20.1717	16.1399	13.9738	24.1307	24.5698	21.1669
ARHGAP18	-0.588312	6.98415	2.26989	0.131914	0.570188	73.6317	51.828	37.8674	35.2514	43.1211	31.1486
ARHGAP20	0.455043	5.00796	0.711642	0.398902	0.778362	12.0985	8.08639	5.66246	12.0484	21.3284	6.61984
ARHGAP21	-0.442477	6.58722	1.21272	0.270798	0.703557	49.4239	28.9088	38.8645	39.9923	21.5566	24.0275
ARHGAP22	-0.580669	6.64571	1.98279	0.159101	0.604307	30.2749	76.7811	36.2501	20.3482	26.7871	38.3102
ARHGAP23	0.294142	6.39282	0.508208	0.475918	0.817466	25.2221	20.8235	33.2185	36.2254	12.7847	41.887
ARHGAP24	-0.735813	9.04436	5.07667	0.0242527	0.354986	350.04	153.29	241.536	152.196	166.42	123.427
ARHGAP25	-0.412712	7.61607	1.26995	0.25978	0.699303	96.8393	76.0078	71.0543	51.9235	82.3599	51.2247
ARHGAP26	0.253997	8.58513	0.593421	0.441102	0.797973	120.05	173.592	94.128	140.098	125.763	193.349
ARHGAP27	0.844124	4.82061	2.33991	0.126101	0.561885	4.04073	6.88808	7.49959	13.0175	4.74905	13.8449
ARHGAP28	-0.59409	9.53466	3.14344	0.0762369	0.48087	364.173	346.394	262.939	148.373	386.456	200.34
ARHGAP29	-0.411326	7.36691	1.20119	0.273087	0.706451	57.5072	81.6162	65.316	62.2256	51.2528	40.5176
ARHGAP30	0.37491	6.31105	0.801704	0.370587	0.763142	25.2197	33.2134	14.6871	30.6111	39.1931	25.7732
ARHGAP31	-0.77461	7.49142	4.30103	0.0380926	0.395641	73.6465	94.3032	78.5505	38.9239	61.7476	44.8524
ARHGAP32	0.378693	6.68807	0.902634	0.34208	0.746876	37.3214	23.1542	34.7846	37.0877	52.3716	36.4935
ARHGAP33	2.24363	4.53782	11.5452	0.000679581	0.12332	2.01918	2.31327	2.48132	9.24668	8.13692	15.1407
ARHGAP35	0.0352981	6.03511	0.0065903	0.935298	0.987158	17.156	23.0163	26.5608	23.1963	26.2456	19.9308
ARHGAP36	-0.0019783	4.60261	1.75338e-05	0.996659	0.998468	9.0754	5.81738	6.57732	4.58831	10.6754	7.05194
ARHGAP39	0.173816	3.6368	0.0444376	0.833042	0.958468	1.01371	3.4203	3.34541	3.72786	0.326025	3.6384
ARHGAP4	0.976879	2.95732	0.623491	0.429755	0.79222	0.00132009	1.1333	0.826248	0	0.176608	3.31692
ARHGAP42	-0.375855	5.64226	0.648261	0.420738	0.784728	17.1526	19.5627	19.8668	13.9049	18.4493	12.2224
ARHGAP44	0.190997	4.23962	0.0854499	0.770044	0.933286	5.0441	2.40836	6.71417	8.41151	4.16664	3.91715
ARHGAP45	0.534413	4.54948	0.80548	0.369463	0.763087	8.06455	5.76147	3.18201	12.1457	0.664472	8.32256
ARHGAP5	0.639497	5.77949	1.94232	0.163421	0.608802	22.1817	8.21892	13.1799	24.1323	31.3419	14.9487
ARHGAP6	-0.434252	8.40457	1.66391	0.19708	0.641418	158.379	165.65	105.715	84.3894	113.559	119.735
ARHGAP8	1.01741	4.00761	1.87663	0.170722	0.612649	0.00432933	4.50577	3.34459	8.41151	4.16664	3.91715
ARHGAP9	0.386659	7.21337	1.03357	0.309324	0.725967	45.3975	59.7068	34.587	64.0399	64.3375	54.2663
ARHGDIA	0.805429	3.31177	0.705554	0.400926	0.778878	3.02015	0.0386406	0.779072	0.890835	0.264469	4.5348
ARHGDIB	1.07686	4.80058	3.65805	0.0558026	0.433261	6.05193	2.42463	7.54747	7.36031	13.0975	14.4244
ARHGEF1	0.960206	5.79384	4.33576	0.0373231	0.392866	13.1147	14.9147	10.6694	29.7464	8.94224	30.5244
ARHGEF10	-0.696417	6.0141	2.54223	0.110843	0.540674	25.2231	35.5507	22.2209	18.5747	12.0506	19.0627
ARHGEF10L	0.52727	6.72383	1.77578	0.182673	0.624482	37.3202	32.2159	23.0165	59.4771	24.0069	46.8186
ARHGEF11	0.213066	7.51182	0.336489	0.561865	0.85884	76.6614	41.6054	65.3831	85.4245	61.1585	66.157
ARHGEF12	-0.184603	7.36604	0.244007	0.621329	0.880897	59.5219	54.181	76.2258	53.8089	56.8814	56.8141
ARHGEF15	2.20042	4.66555	12.0166	0.000527569	0.12332	3.02589	3.42225	1.57796	16.7659	4.83421	13.7053
ARHGEF16	0.274308	2.9948	0.0559624	0.812996	0.949823	2.01414	0.0298741	0.800816	0.914577	0.147874	1.88523
ARHGEF17	-0.22903	4.51864	0.152655	0.696012	0.908372	6.05612	2.46136	12.6692	3.66127	2.59633	10.6378
ARHGEF18	0.167633	6.80136	0.182636	0.669118	0.897963	33.2943	35.7131	43.0942	54.8235	36.4668	34.6498
ARHGEF19	0.811363	5.48437	2.84132	0.091873	0.511715	10.09	11.4989	10.7393	28.8778	8.73044	17.6484
ARHGEF2	0.0874171	8.65004	0.0712829	0.789479	0.942134	116.019	130.117	183.838	194.025	123.887	138.328
ARHGEF25	-0.707703	5.26969	1.69192	0.193352	0.638138	18.1542	8.22499	18.2899	29.923	4.94179	6.5601
ARHGEF26	-0.480407	5.58322	0.997026	0.318034	0.732119	6.06695	30.7883	19.0257	9.22073	16.6314	14.879
ARHGEF28	-0.688044	8.42394	4.17093	0.0411268	0.400473	110.978	196.659	159.669	63.942	98.5662	126.539
ARHGEF3	-0.498389	7.40009	1.69134	0.193428	0.638138	113.978	55.395	57.753	41.7089	69.0983	44.1644
ARHGEF33	0.772546	4.84614	1.94816	0.16279	0.608802	9.07348	4.68533	5.7404	9.24454	14.6466	10.558
ARHGEF37	0.251022	6.30633	0.356598	0.550404	0.85249	29.2517	17.4089	29.0205	38.1305	7.22635	35.2531
ARHGEF38	-0.5225	5.12105	0.934524	0.333693	0.740562	16.1361	14.9185	8.10907	4.55436	6.41055	19.191
ARHGEF39	-0.297013	5.84097	0.440723	0.506776	0.833916	22.1935	16.2263	25.7363	19.5058	15.4937	17.1096
ARHGEF4	-0.684172	8.0059	3.81127	0.0509125	0.420751	117.021	93.3416	136.609	93.8058	52.0724	68.5594
ARHGEF40	-0.155518	8.06271	0.199575	0.655065	0.893608	125.085	79.5474	104.232	100.239	118.554	61.6359
ARHGEF5	0.653415	7.9318	3.11457	0.0775988	0.482957	86.7504	74.793	51.9448	106.662	223.138	71.5321
ARHGEF6	0.13404	8.4241	0.143579	0.70475	0.911665	113.997	152.927	96.6513	114.066	261.115	100.654
ARHGEF7	-0.923036	7.19313	4.6875	0.030386	0.369192	48.4311	83.8749	65.3367	31.4947	7.4119	78.3626
ARHGEF9	0.510856	6.17668	1.30088	0.254057	0.694254	27.2307	20.7373	15.5776	21.2373	74.9533	26.1578
ARID1A	0.126583	7.30202	0.114251	0.735356	0.922538	63.5499	49.5487	50.405	59.3868	42.5902	74.3423
ARID1B	-0.4806	6.96917	1.53533	0.215319	0.659987	44.3925	58.6437	53.777	35.2451	32.6453	43.4063
ARID2	0.0154989	6.54518	0.00139241	0.970234	0.989337	38.3302	23.1633	36.4515	19.3881	53.4233	33.0455
ARID3A	0.0191674	5.24378	0.00150798	0.969024	0.988888	11.0995	16.0106	9.8327	10.1506	4.95597	25.769
ARID3B	-0.207292	6.11296	0.232358	0.629782	0.885579	29.2521	21.9439	25.6315	31.6545	8.84799	21.8983
ARID3C	0.63418	5.88936	2.0252	0.154713	0.597091	20.1702	16.1191	11.4454	31.6123	16.0514	24.8447
ARID4A	0.0188731	4.39896	0.0008582	0.976629	0.991629	5.04688	7.97944	4.89944	5.55164	8.88237	4.52276
ARID4B	-0.905337	4.67443	2.1652	0.14117	0.582432	10.0881	14.7953	4.77645	2.71091	15.0887	4.44579
ARID5A	-0.645673	3.21352	0.406793	0.523604	0.841201	1.01233	3.3794	1.6169	1.87122	0.150387	1.14158
ARID5B	-0.532568	9.39649	2.79307	0.0946766	0.51729	331.892	270.523	282.062	226.457	223.404	163.021
ARIH1	0.084061	5.09455	0.0271793	0.869053	0.969449	11.0965	7.02228	13.3308	12.0873	0.789888	15.2583
ARIH2	-0.653784	5.86857	2.11479	0.145887	0.586988	20.1811	25.3139	27.3535	20.4754	13.6001	12.1709
ARIH2OS	0.59063	3.07884	0.280563	0.596334	0.871481	0.00189993	1.15354	1.69906	0.904926	3.28408	1.06777
ARL1	-0.626453	4.52874	0.969164	0.324892	0.73648	6.05754	12.4948	5.68155	6.48307	15.0958	1.24379
ARL10	-0.896327	5.09828	2.72387	0.0988621	0.523059	16.138	11.5837	14.0529	5.51579	2.79577	14.9255
ARL11	-0.242977	4.35509	0.148298	0.700168	0.90985	7.0597	1.30543	9.25958	6.51734	5.67881	3.94466
ARL13A	0.0630242	5.44475	0.0161264	0.898949	0.977401	11.102	16.0691	14.9052	16.7243	23.3461	5.91443
ARL13B	-0.491084	5.28687	0.950973	0.329475	0.738065	7.07265	20.5674	16.5901	7.36855	17.7253	8.65633
ARL14	0.463976	5.64217	0.948911	0.33	0.738258	15.1312	16.074	11.4856	13.8486	32.6959	17.5349
ARL14EP	0.389871	4.54396	0.422291	0.515798	0.838208	3.03339	7.97661	6.6435	9.30124	10.8166	4.36022
ARL14EPL	-0.206853	5.52007	0.191238	0.66189	0.894917	14.127	12.755	21.6582	9.21414	18.3773	15.4553
ARL15	-0.00948134	8.45964	0.000806105	0.97735	0.991669	121.059	147.251	121.555	94.5807	147.433	145.777
ARL16	-0.690808	6.57204	2.94871	0.0859504	0.49714	44.3859	30.0674	49.7431	25.9826	16.1076	32.9114
ARL2	0.57273	3.0679	0.265093	0.606644	0.875346	0.00189993	1.15354	1.69906	1.86121	0.182225	1.80386
ARL2BP	-0.84073	6.65721	4.36197	0.0367532	0.391622	41.3645	59.6994	37.103	23.1743	23.0651	29.7824
ARL3	0.548761	3.39984	0.352161	0.552894	0.85356	3.02186	1.18792	0.759867	3.74298	2.08233	1.61323
ARL4A	-1.26157	3.00287	1.11227	0.291592	0.720552	2.01691	0.0463364	2.53856	0	1.61936	0.548836
ARL4C	-0.640764	7.00925	2.71196	0.0996027	0.524113	51.4525	83.7631	36.18	50.2054	23.7085	33.002
ARL4D	0.546276	3.40123	0.349012	0.554675	0.854148	2.01704	2.27707	0.759497	3.74298	2.08233	1.61323
ARL5A	-0.710244	6.77926	3.20309	0.0735034	0.477563	49.4313	42.6563	52.9898	37.175	26.8566	24.6121
ARL5B	-0.0816908	4.6319	0.0200012	0.887534	0.975133	9.07649	8.05117	5.69664	6.47694	9.13203	6.39113
ARL6	-0.107554	5.70767	0.0544737	0.815454	0.949905	24.2035	13.9167	16.486	13.878	25.4269	13.3364
ARL6IP1	-0.766581	6.40197	3.28284	0.0700117	0.471219	50.4297	26.6143	33.8564	14.7735	15.9275	35.6626
ARL6IP4	-0.662011	3.20525	0.42647	0.513728	0.83753	3.02338	2.29694	0.742893	0	0.145428	2.65167
ARL6IP5	-0.314615	3.91904	0.172457	0.677939	0.901366	4.03684	7.88719	1.50753	2.76413	3.76201	3.55284
ARL6IP6	0.340562	4.37002	0.288614	0.591112	0.869121	3.03206	3.52993	8.45296	7.43379	10.5353	3.15594
ARL8A	0.73206	4.50829	1.44462	0.229398	0.672708	4.03845	9.02371	2.34228	6.45654	0.704688	15.5748
ARL8B	0.849559	4.1154	1.47247	0.22496	0.667728	3.02776	2.35633	4.18372	6.501	7.34441	4.53359
ARL9	0.0884333	4.29743	0.0177407	0.89404	0.976452	6.05144	5.74598	4.0621	5.55366	10.3554	3.21187
ARMC1	-0.145675	3.26204	0.0194307	0.889139	0.975584	1.01387	6.67133	0.713277	0.897224	4.77396	1.00775
ARMC10	-0.0936108	4.80143	0.028299	0.866408	0.969242	9.0794	14.7483	3.09735	3.63532	14.0034	8.24929
ARMC12	-0.553052	6.51453	1.81983	0.177338	0.618984	45.3909	49.3457	19.5923	24.1052	24.8443	29.1204
ARMC2	0.176916	5.99304	0.163972	0.685527	0.905162	22.1923	19.5978	19.8231	22.2563	26.2856	21.786
ARMC3	2.09665	4.40347	8.98497	0.00272299	0.185404	2.01933	4.48494	0.727337	10.1639	26.1859	5.34944
ARMC4	1.30895	4.93892	5.65109	0.017447	0.322689	7.05806	2.42527	6.66902	10.1565	16.6832	14.8487
ARMC5	1.26148	4.53936	4.22948	0.039731	0.398842	4.03577	5.68045	2.38341	5.50073	6.32208	16.0208
ARMC6	0.157076	4.53392	0.0712897	0.789469	0.942134	6.05432	3.56696	9.23345	9.31784	4.38236	7.06498
ARMC7	-0.151035	7.08686	0.155351	0.693475	0.90799	47.4167	56.3558	50.4391	49.194	43.8248	45.5206
ARMC8	0.586578	4.56222	0.986372	0.320634	0.734034	6.05217	4.65257	5.79094	7.40209	7.77095	9.57171
ARMC9	-0.387968	6.58634	0.938793	0.332592	0.740372	32.287	43.6794	39.713	36.2429	18.0668	32.0597
ARMCX1	-0.727785	3.40538	0.622927	0.429964	0.792427	3.02579	2.32949	2.45797	1.85938	1.87996	1.07332
ARMCX2	-0.596215	2.83986	0.203395	0.651996	0.893608	2.01414	0.0298741	0.800816	0.932343	0.0789175	0.551554
ARMCX3	-1.7422	4.10714	5.69596	0.0170065	0.320781	12.0942	4.70495	4.8483	1.84472	0.24083	3.12895
ARMCX4	0.455985	4.36447	0.522606	0.469734	0.813882	6.05001	1.28321	6.71533	6.4849	7.50071	6.44345
ARMCX5	-0.739028	3.39941	0.642283	0.422888	0.786081	3.02579	2.32949	2.45797	0.906257	1.87321	1.79694
ARMT1	1.72302	3.46632	3.2572	0.0711144	0.47321	1.00946	1.15398	0.800504	2.76286	0.368601	5.66861
ARNT	0.403543	5.98587	0.769523	0.380367	0.76786	15.1376	22.9412	19.0135	18.4657	58.2079	21.4583
ARNT2	-1.03756	8.37097	8.94626	0.00278128	0.18749	162.418	164.583	158.812	73.2831	50.4526	115.494
ARNTL	-0.1092	7.64456	0.0890324	0.765412	0.931477	70.6189	97.672	58.5877	63.0697	101.003	50.4632
ARNTL2	-0.685051	6.45825	2.49826	0.113977	0.546533	45.3902	25.4785	40.5753	14.7504	47.2126	21.6118
ARPC1A	0.195851	7.52188	0.271018	0.602651	0.874263	71.6208	50.7486	64.536	95.6864	80.9951	30.6224
ARPC1B	-0.758097	5.07786	2.15308	0.142288	0.584731	12.1086	11.5734	16.6373	11.1954	2.75454	8.30853
ARPC2	-0.565628	6.3903	1.85822	0.172835	0.6135	32.2846	39.0863	33.8854	28.8198	10.693	27.4494
ARPC3	-0.17423	3.55115	0.039183	0.843087	0.962064	2.0215	0.0792899	6.86606	0.889482	2.05974	3.7769
ARPC4	-0.616437	4.77177	1.22095	0.269178	0.702667	6.06062	12.5885	11.6286	5.54337	5.89978	7.82189
ARPC5	-1.13639	5.96177	6.4873	0.0108667	0.280147	26.2326	37.8538	24.7174	9.22317	10.0229	19.4381
ARPC5L	0.128589	3.40728	0.018536	0.891706	0.976117	3.0232	0.054063	2.50889	2.79168	4.90504	0.308583
ARPIN	0.206041	5.95672	0.218858	0.639913	0.891007	23.1987	20.7093	15.6029	30.6947	22.8322	15.5742
ARPP19	-0.432589	5.15201	0.733041	0.391902	0.773959	14.1223	13.8045	11.5156	8.32545	7.9552	12.0499
ARPP21	0.0443659	7.366	0.0130474	0.909059	0.981337	32.2949	66.6918	77.1246	35.1472	111.575	58.3653
ARR3	0.322638	5.21006	0.410602	0.521666	0.84013	17.1371	9.26174	5.60872	5.47143	19.8503	15.5335
ARRB1	0.845627	5.10138	2.54355	0.11075	0.540674	6.05754	12.4948	5.68155	12.027	0.946074	27.0467
ARRB2	0.934336	4.77791	2.66004	0.102902	0.529841	5.04668	5.77051	6.6456	9.24577	0.827795	20.395
ARRDC2	0.831575	3.49248	0.86288	0.352937	0.75318	1.01147	2.27634	1.64075	2.77302	2.1772	3.62726
ARRDC3	-1.23239	7.75706	11.3663	0.00074828	0.12652	102.901	149.422	80.0626	33.3349	43.8568	62.6199
ARRDC4	0.038915	4.34052	0.00357673	0.95231	0.98764	8.0644	4.65451	4.04807	5.55695	8.81662	3.88716
ARRDC5	1.22851	3.74112	2.06754	0.150468	0.591098	0.00348495	4.45699	1.61636	2.74531	2.38183	6.87196
ARSA	1.85355	3.74408	4.55646	0.0327981	0.378803	1.01046	0.0381509	2.57251	6.52868	0.485686	6.05075
ARSB	-0.417295	8.04557	1.43023	0.231731	0.673864	136.181	110.5	85.0531	89.1024	87.0978	72.5865
ARSE	0.223538	4.90898	0.160677	0.688535	0.90574	12.0987	9.19994	4.80429	8.29985	21.0702	7.31503
ARSG	0.345786	7.64603	0.794923	0.372618	0.764128	45.4095	145.694	52.7262	85.3879	55.947	97.3749
ARSJ	0.65386	4.23515	0.958092	0.327671	0.737005	7.0526	3.48816	1.52076	3.65719	10.4633	5.82302
ARSK	-0.299992	4.575	0.260898	0.609505	0.876088	7.06374	5.83348	10.021	7.44155	7.41255	4.49771
ART1	0.716993	4.67995	1.59214	0.207025	0.65217	6.05286	3.55076	7.52387	8.32784	4.62417	14.0604
ART3	-0.296152	3.59652	0.122195	0.726667	0.919643	4.03236	2.34429	2.43701	2.79047	0.271478	3.05182
ART4	0.173185	3.70674	0.0425049	0.836661	0.960285	5.03637	3.42423	0	2.7681	5.17441	2.19349
ART5	0.544822	4.3885	0.769147	0.380484	0.76786	6.05014	2.40904	5.83327	8.37972	0.607777	9.14365
ARTN	-0.258288	3.78873	0.107256	0.74329	0.925343	4.03462	3.47176	3.27636	2.77302	2.1772	3.62726
ARV1	-0.174249	4.21896	0.0715283	0.789125	0.94193	5.04556	1.29429	9.31155	6.53217	2.44476	4.69628
ARVCF	-0.0115083	4.0144	0.000247794	0.987441	0.995303	4.03633	2.38971	5.88032	4.64657	2.36033	4.80297
ARX	1.20322	3.26815	1.40276	0.236266	0.678833	2.0142	1.15442	0	1.8359	2.06717	3.04181
AS3MT	2.43289	3.512	5.68645	0.0170989	0.321303	0.00132009	1.1333	0.826248	4.64709	5.41898	2.74602
ASAH1	-0.906574	4.51371	2.2301	0.135349	0.57531	7.06554	6.97501	11.7026	3.68644	5.53058	4.72246
ASAH2	0.0583331	6.58813	0.0190766	0.890148	0.97573	39.3386	18.6189	41.4944	34.2912	71.62	20.0519
ASAP1	-0.181755	8.37415	0.291511	0.589256	0.868632	136.187	133.5	119.063	109.487	111.969	120.804
ASAP2	-0.807955	6.45542	3.36842	0.0664615	0.462324	38.335	26.6238	48.9677	18.4904	10.8392	47.8571
ASAP3	-0.197999	6.84874	0.258011	0.611491	0.876605	36.3226	56.2591	39.6378	30.5728	29.1435	53.2271
ASB1	0.190946	4.56569	0.106226	0.744484	0.925504	6.05465	6.90305	6.60824	8.37411	0.622078	9.77981
ASB10	-0.0862996	5.52079	0.0312442	0.859697	0.967662	29.2383	12.7766	10.5665	15.7838	10.1693	17.3324
ASB11	0.180964	4.43256	0.0904956	0.763549	0.931094	5.04658	4.6623	7.52271	6.48973	2.63941	9.18085
ASB12	2.68365	3.20614	4.90132	0.0268392	0.361043	1.00671	0.0106923	0	3.73353	2.13547	2.26166
ASB13	0.417756	6.07936	0.938613	0.332638	0.740388	18.1614	22.9665	18.9879	26.9069	28.3557	25.349
ASB14	-0.0220616	5.20179	0.00195797	0.964706	0.98764	14.12	13.7683	8.13366	10.1784	16.3498	9.86471
ASB15	-0.00677234	7.75012	0.000313926	0.985864	0.994748	79.6956	91.9892	64.4034	78.8033	207.152	44.7666
ASB16	0.543691	4.78984	0.973587	0.323791	0.735796	7.06186	6.91603	6.59182	11.1503	4.66371	12.6701
ASB17	-0.0864376	2.75195	0.00368748	0.951579	0.98764	1.00819	0.0205465	0.826505	0.932343	0.0789175	0.551554
ASB18	1.60058	4.40725	5.90277	0.0151195	0.302214	1.01435	4.52804	3.31925	8.331	12.6691	7.4945
ASB2	-0.234388	5.20552	0.216613	0.641634	0.892224	19.1566	10.4364	8.96395	13.9611	12.993	6.71709
ASB3	-1.17379	4.79029	4.16649	0.0412347	0.400473	11.0983	3.65538	19.3158	6.52043	7.16401	2.62835
ASB4	-0.139253	7.31914	0.126723	0.721855	0.917789	66.5782	55.299	58.7078	39.8167	94.8421	48.8203
ASB5	-0.397075	4.13002	0.312447	0.576184	0.865452	5.04523	5.74481	4.934	8.44724	3.98963	1.38788
ASB6	-0.183106	4.64947	0.104252	0.746786	0.925934	5.05061	6.9553	11.7426	5.53637	2.67874	11.144
ASB7	-0.800997	6.02112	3.3743	0.0662248	0.461774	18.1683	32.1751	34.8595	21.4044	8.5687	17.2088
ASB8	0.0151093	4.55217	0.00048618	0.982409	0.993501	12.0925	1.31661	6.59655	5.51011	18.742	4.29395
ASB9	1.53743	3.79879	3.24837	0.0714986	0.4737	1.01147	2.27634	1.64075	6.51966	10.1312	0.712432
ASCC1	-0.51113	6.53216	1.49881	0.220858	0.664806	31.2786	52.7518	30.4845	17.5477	43.9565	24.6663
ASCC2	-0.61003	7.40157	2.64248	0.104045	0.532123	68.6015	93.0886	60.2655	47.3163	52.8703	45.4555
ASCC3	-0.639872	6.73968	2.59091	0.107483	0.533803	52.4542	33.5215	52.1846	32.4967	28.6006	27.7019
ASCL1	0.675476	3.43013	0.55697	0.455486	0.805523	2.01697	1.18739	1.64127	2.78257	0.297442	3.70918
ASCL3	0.828039	3.98849	1.29813	0.254559	0.694684	3.02673	1.23526	4.21152	5.57331	0.499662	7.39722
ASCL4	-1.71853	3.15068	2.36115	0.124395	0.55933	1.013	2.31251	3.37446	0	1.61936	0.548836
ASF1A	-0.727963	4.07816	0.993775	0.318825	0.73277	4.04235	2.4603	14.4242	1.81507	5.2387	3.54171
ASF1B	-0.35621	6.16182	0.610214	0.43471	0.79643	18.1683	46.8684	20.5252	6.36348	46.7749	22.9662
ASGR1	-0.695883	4.09133	0.998796	0.317605	0.732015	5.04619	7.96357	4.04583	0.873607	2.25167	6.38356
ASGR2	-0.319418	3.49456	0.132322	0.716037	0.916309	4.03113	2.33027	1.57849	1.84472	0.24083	3.12895
ASH1L	-0.421097	8.117	1.36382	0.242881	0.68593	145.259	86.4645	113.314	79.7621	145.986	59.2244
ASH2L	-0.728877	5.81318	2.54679	0.110523	0.540322	15.1415	28.689	27.3681	11.0897	18.4063	14.1576
ASIC1	0.436382	6.43278	1.12844	0.288113	0.718362	23.2059	37.7698	17.1912	29.6558	34.2447	40.4385
ASIC2	2.61459	4.21611	11.5426	0.000680559	0.12332	2.01575	2.25552	0	9.28648	4.54225	10.8669
ASIC3	1.14203	4.23675	2.94115	0.0863531	0.498209	3.02758	0.0796352	5.96964	8.37411	0.622078	9.77981
ASIC4	0.0945258	4.52113	0.0255267	0.873062	0.971414	8.06722	4.68445	6.6102	9.33261	0.596959	7.81836
ASIC5	0.997334	3.38515	1.11681	0.29061	0.720058	1.01051	1.17149	1.66798	2.78015	2.1278	2.97349
ASIP	0.0485444	5.9223	0.0103934	0.918798	0.984447	19.1695	24.1024	18.1307	16.5944	70.4877	16.5285
ASL	2.32078	3.06247	3.32187	0.068368	0.467425	0.000689463	1.10914	0	1.84472	0.24083	3.12895
ASNA1	-0.232231	4.75932	0.177024	0.673945	0.899639	7.06595	5.86447	13.4233	10.2559	2.729	8.34984
ASNS	0.789361	4.28786	1.44918	0.228664	0.671444	2.02315	5.67785	4.13435	6.48162	9.07746	5.75657
ASNSD1	-1.73912	5.79433	12.9218	0.000324994	0.118526	19.178	25.4202	49.1347	10.2272	7.84132	8.19385
ASPA	-0.100266	3.77669	0.0151669	0.901985	0.978703	3.02794	4.54965	2.41678	3.69545	9.77937	0.777405
ASPDH	0.660812	5.89151	2.19214	0.138721	0.579512	18.1554	14.9924	14.0002	23.1797	23.0089	27.9489
ASPH	-0.0890737	7.1353	0.0525959	0.818607	0.950719	58.5073	54.0849	43.7379	32.3906	74.3809	46.6136
ASPHD1	1.48005	3.77557	3.03593	0.081444	0.489492	3.02186	1.18792	0.759867	5.57884	7.08209	2.66125
ASPHD2	0.565949	4.7874	1.04841	0.305876	0.724779	3.03468	8.0192	9.20643	12.0968	2.89388	12.687
ASPM	-0.0478191	8.29523	0.0198386	0.887989	0.975231	136.183	107.095	108.312	135.536	123.001	83.0287
ASPN	-1.03573	6.77859	6.71792	0.00954673	0.269138	69.5975	41.5499	46.2433	30.6648	19.5968	25.4174
ASPRV1	0.298743	9.05469	0.783905	0.375952	0.766294	198.73	185.285	150.452	210.605	403.439	144.956
ASPSCR1	1.13678	3.73699	1.75858	0.184806	0.627772	1.0129	0.0604147	5.17827	2.74746	0.431448	7.6085
ASRGL1	-0.107909	4.22114	0.0266427	0.870341	0.969874	5.04545	7.94669	3.19322	3.68158	2.45573	7.44565
ASS1	0.220502	4.12458	0.106361	0.744327	0.925504	4.03663	5.69798	3.23859	5.57613	2.46976	6.03667
ASTE1	-0.105061	5.86731	0.0542269	0.815866	0.949905	23.1999	24.1068	14.7416	15.7315	29.143	15.0958
ASTL	1.02531	3.65353	1.38251	0.239677	0.682249	1.01239	4.45814	0.742125	3.70617	0.394338	5.59395
ASTN1	0.536493	8.34273	2.38742	0.122319	0.557599	90.7953	123.014	81.7814	112.215	222.038	121.003
ASTN2	0.119311	6.75132	0.0914446	0.76235	0.930103	32.2858	42.5168	35.5402	25.8994	45.1792	48.8223
ASXL1	-0.303264	6.7543	0.593549	0.441052	0.797973	55.4752	34.6297	37.1421	43.678	23.6245	34.3012
ASXL2	-0.137851	6.85039	0.124632	0.724065	0.918419	41.3628	57.3833	31.2685	33.3681	32.7458	50.0959
ASXL3	0.861193	5.86715	3.61874	0.0571361	0.438093	21.1737	11.5881	9.78375	18.4946	31.6917	27.8875
ASZ1	-0.0948029	5.15826	0.0354635	0.850628	0.964031	9.08463	15.9966	10.6997	12.0758	4.7433	14.5101
ATAD1	-0.195127	7.87095	0.280029	0.596684	0.871585	81.7168	101.227	89.3228	70.4738	132.806	59.2972
ATAD2	-0.428248	6.3978	0.96581	0.32573	0.736675	36.3151	33.3892	30.5478	26.8869	50.9716	12.9401
ATAD2B	-0.0469319	5.07003	0.00811645	0.928215	0.985572	5.05398	14.8396	12.4595	10.1854	19.4152	6.06013
ATAD5	-0.190973	4.63975	0.10897	0.741321	0.924781	8.07077	9.17197	6.54663	4.59189	10.6135	6.41741
ATAT1	0.269988	8.19596	0.531367	0.466035	0.811218	123.066	121.875	52.662	92.6637	422.223	89.1729
ATCAY	0.185447	6.42857	0.194288	0.659373	0.894403	28.2473	33.3065	23.8925	21.255	53.3946	30.593
ATE1	-0.382084	5.24088	0.578587	0.446869	0.800073	16.1377	13.823	11.4963	8.31097	16.1167	8.66804
ATF1	-0.350936	4.05769	0.248441	0.618176	0.879264	3.03157	4.62598	6.71185	6.56258	3.86301	1.44619
ATF2	-0.48653	5.70288	0.962762	0.326495	0.736675	24.2066	19.588	16.4445	5.44643	38.9629	15.122
ATF3	-0.851443	5.48945	3.12526	0.0770919	0.482272	13.1224	21.8196	22.4092	11.1394	9.70286	10.6298
ATF4	-1.38263	2.75355	0.875443	0.349456	0.752261	1.0095	2.23023	0	0	0.0400443	0.6293
ATF5	-0.0324508	4.08763	0.00208368	0.963591	0.98764	5.04323	2.39971	5.85586	10.3248	2.50512	2.62185
ATF6	-0.768473	8.72735	5.30614	0.0212531	0.34063	246.139	193.371	147.085	66.7044	169.084	116.564
ATF6B	0.577184	7.41254	2.3865	0.122392	0.557599	47.4157	58.6117	42.9257	62.1292	79.4479	80.599
ATF7	0.215859	8.02207	0.381581	0.53676	0.845785	96.8423	96.6341	71.0129	86.2563	129.948	92.7479
ATF7IP	-0.161447	8.03898	0.215044	0.642844	0.892968	96.8471	110.45	97.5802	90.0074	94.7095	88.1122
ATF7IP2	0.994628	4.79412	3.06429	0.0800344	0.487532	4.03976	9.06232	4.04508	13.0106	13.0608	8.61285
ATG10	0.630616	4.2938	0.935941	0.333327	0.740553	5.04241	3.49889	4.11571	4.59569	10.5488	5.78243
ATG101	0.0891078	4.28347	0.0179092	0.893541	0.976426	8.06251	6.83473	0.647737	6.50969	8.76455	2.5903
ATG12	-0.83771	3.28781	0.729131	0.393168	0.774888	1.01306	3.40088	2.48064	1.86947	1.80523	0.434667
ATG13	-0.238293	7.343	0.404173	0.524944	0.841415	53.472	77.006	60.3465	51.958	27.8776	76.4152
ATG14	0.322171	5.64895	0.441106	0.506591	0.83379	13.1201	7.11449	29.3312	24.1829	22.3613	10.7525
ATG16L1	-0.0368575	6.72324	0.00870116	0.925681	0.985048	29.2624	50.4826	34.681	33.38	29.0806	47.1248
ATG16L2	-0.382451	3.14309	0.133256	0.715081	0.915897	1.01137	0.0460624	3.44344	2.83285	0.15297	0.438337
ATG2A	1.94712	4.18403	7.10722	0.00767905	0.257437	2.01818	2.29617	1.61743	13.0989	0.654966	7.01402
ATG2B	-0.972851	6.45104	4.80494	0.0283813	0.363263	39.3439	38.0091	40.541	13.8264	45.1368	17.9816
ATG3	0.71404	3.46084	0.614478	0.433109	0.795206	2.01704	2.27707	0.759497	0.882158	5.06462	2.95331
ATG4A	-0.564553	4.62359	0.953144	0.328924	0.737746	4.04443	11.4248	10.8293	5.55593	4.21506	7.2504
ATG4B	-0.103509	3.20633	0.0105039	0.918369	0.98418	2.01697	1.18739	1.64127	1.86121	0.182225	1.80386
ATG4C	0.300379	4.16586	0.183953	0.667999	0.897446	3.03046	6.79203	3.23786	5.55037	11.8932	2.54772
ATG4D	0.218721	6.27541	0.270855	0.60276	0.874263	25.2206	32.1043	18.0463	24.0829	38.9484	25.8589
ATG5	-0.00230305	6.40343	3.139e-05	0.99553	0.998116	31.2722	37.8589	20.5072	26.8844	33.8173	28.9337
ATG7	-0.571721	8.69142	3.03605	0.0814379	0.489492	184.611	142.844	217.699	141.092	123.257	103.311
ATG9A	0.229213	6.27777	0.305195	0.580645	0.865696	19.1738	26.4553	29.0305	28.7598	21.5781	35.7965
ATG9B	0.132278	4.90332	0.0625884	0.802451	0.947539	9.07955	10.32	7.37053	10.2121	4.63722	12.7124
ATIC	-1.32741	4.98478	5.87019	0.0154017	0.305559	11.1021	12.7096	18.3254	2.72498	8.76693	5.92796
ATL1	-0.196008	4.69145	0.117882	0.731344	0.920618	9.07823	10.2959	5.67173	7.42121	9.14679	5.72102
ATL2	-0.406623	6.73315	0.936517	0.333178	0.740536	37.3298	42.594	47.2089	34.3239	58.6852	15.2802
ATL3	-1.16178	5.24947	5.26753	0.0217295	0.343123	21.1797	17.2735	13.1152	10.2559	2.729	8.34984
ATM	-0.66353	6.12653	2.2027	0.137774	0.578442	19.1768	42.371	26.4066	10.1101	34.2643	18.1924
ATMIN	0.724129	3.58889	0.70343	0.401636	0.779039	0.0034242	2.29466	3.40611	6.58175	0.361697	2.17246
ATN1	1.25459	7.31028	10.5293	0.0011755	0.155239	42.3633	25.4511	34.7402	84.4653	31.9876	113.762
ATOH1	-2.29095	3.00221	3.12424	0.07714	0.482272	2.01803	0.0537634	3.40772	0.944145	0.0408957	0
ATOH7	0.316879	3.96918	0.192168	0.66112	0.894403	2.02232	2.36736	5.93574	2.74314	3.97712	6.14295
ATOH8	0.0755258	4.07122	0.0119644	0.9129	0.982575	4.03663	5.69798	3.23859	6.53992	2.41096	4.052
ATOX1	-0.893524	4.38425	2.02907	0.154319	0.596853	8.07041	5.83439	9.15064	1.80398	3.91786	6.21122
ATP10A	-0.492354	6.72969	1.49316	0.22173	0.66509	54.4668	11.808	58.9746	50.2546	28.7455	15.9535
ATP10B	1.22536	5.83054	6.84177	0.00890685	0.262424	14.1197	15.9926	5.5848	23.1526	44.0094	20.3259
ATP10D	-0.929724	6.267	4.72675	0.0297	0.367435	22.2048	54.9916	33.0214	21.3701	13.8962	19.5682
ATP11A	-0.180338	5.96522	0.166856	0.682922	0.904221	23.2027	21.8968	23.1587	21.3641	6.96039	26.5062
ATP11B	-0.355354	5.60833	0.577037	0.447478	0.800598	23.1962	10.5288	20.7358	21.4362	13.4743	8.43566
ATP11C	0.332762	5.9163	0.544643	0.460517	0.808277	22.1891	21.8002	11.3976	17.5712	36.5435	19.2612
ATP12A	0.362839	4.83917	0.430957	0.511522	0.836695	8.07032	11.3754	3.97456	11.1489	12.8153	6.78493
ATP13A1	0.225287	6.04454	0.268598	0.604275	0.87496	18.1625	20.7349	24.0519	31.6268	8.92559	27.4198
ATP13A2	0.00510543	4.95991	0.000110124	0.991627	0.996619	13.1076	2.49455	12.5209	13.0448	2.88387	11.3886
ATP13A3	-0.454127	7.51997	1.51563	0.218287	0.662806	65.5774	77.1214	87.77	72.455	53.3027	42.8452
ATP13A4	0.294612	5.49144	0.343442	0.557851	0.856047	18.1512	12.6951	9.79896	14.7766	42.9297	11.2653
ATP13A5	1.65944	4.42469	6.42903	0.011229	0.281454	3.02673	1.23526	4.21152	13.0482	9.54598	6.17791
ATP1A1	-0.722928	7.53431	3.10834	0.0778963	0.483227	73.6459	81.7185	86.0681	45.4129	15.0806	109.724
ATP1A2	0.29767	6.76558	0.5721	0.449428	0.801972	35.3083	44.7521	24.6482	51.0848	31.1404	44.4219
ATP1A3	1.07662	5.66725	5.25076	0.0219399	0.343123	17.1381	10.3889	5.60086	24.1369	8.89775	32.5079
ATP1B1	-1.57287	5.34313	9.45044	0.00211174	0.170833	13.123	24.0884	22.3871	6.48819	5.91067	7.13712
ATP1B2	0.650855	6.1301	2.28491	0.130642	0.56862	18.1601	24.0633	14.7735	29.689	33.8249	26.4557
ATP1B3	-1.50844	3.49851	2.71058	0.0996892	0.524113	0.00544328	5.65624	5.04272	0	0.145428	2.65167
ATP1B4	0.0135517	5.02081	0.000653868	0.9796	0.992828	5.05337	14.8144	10.7632	9.25754	12.8775	9.34843
ATP23	-0.944527	3.47503	0.87184	0.350449	0.752261	3.02682	2.34352	3.32086	0	0.286631	5.94066
ATP2A1	0.387467	6.25603	0.863716	0.352704	0.752917	25.2183	25.2899	18.9226	35.3008	16.3248	36.3691
ATP2A2	-0.727886	7.00128	3.47835	0.0621804	0.454945	62.5434	62.1152	47.036	32.4601	37.7226	33.6713
ATP2A3	0.479716	4.23198	0.542161	0.461541	0.808886	4.03663	5.69798	3.23859	2.72108	4.22428	9.98278
ATP2B1	-0.573065	8.21911	2.68514	0.101293	0.527506	112.991	171.307	105.761	56.5107	131.169	83.9134
ATP2B2	0.489775	8.18268	1.85098	0.173674	0.614059	90.7926	92.0733	87.6605	113.15	234.798	94.1506
ATP2B3	0.968579	3.65195	1.26555	0.260606	0.699622	1.01239	4.45814	0.742125	2.75733	0.390378	6.31733
ATP2B4	-0.676548	9.01745	4.34584	0.0371027	0.392307	277.415	238.242	190.138	124.304	194.187	125.814
ATP2C1	-1.12746	6.50885	7.37547	0.00661346	0.251258	43.3794	30.0845	57.2603	12.9179	25.884	21.9836
ATP2C2	-0.228037	6.06321	0.279866	0.596791	0.871585	19.1741	38.8792	18.0432	21.3436	8.82324	30.1424
ATP4A	0.88035	5.30365	3.14676	0.0760821	0.480615	14.1127	3.62082	9.08902	11.069	17.0831	21.6293
ATP4B	0.904524	3.65162	1.16676	0.28007	0.713887	1.01223	1.20055	3.40691	2.75733	0.390378	6.31733
ATP5A1	-0.743946	5.18515	2.14992	0.142582	0.584812	12.1101	16.0873	15.7382	6.45346	9.41735	10.1873
ATP5B	-1.36796	5.01989	6.42935	0.011227	0.281454	17.1465	9.34899	17.4448	3.66799	5.74327	7.28979
ATP5C1	-0.643236	4.00354	0.790776	0.373868	0.765157	0.00672538	9.01687	5.82702	3.72001	0.349783	4.29204
ATP5D	0.793971	4.27971	1.48928	0.222333	0.666146	2.02308	4.58259	5.0182	8.37776	4.3433	7.10671
ATP5E	0.759298	3.9748	1.07149	0.300613	0.722596	2.02097	3.43892	3.32005	6.52492	2.4768	5.34002
ATP5F1	0.245447	3.97181	0.100401	0.75135	0.926364	4.03473	4.5685	2.39964	3.63574	21.5888	2.42204
ATP5G1	-0.147161	4.42279	0.0582053	0.809356	0.948823	2.02682	8.00447	9.22827	6.50577	2.56379	7.26559
ATP5G2	-0.601952	5.25646	1.45963	0.226992	0.669211	11.1031	17.217	16.5814	7.38019	4.6581	15.9895
ATP5G3	-1.89956	3.08095	2.30204	0.129209	0.565133	5.03452	1.21506	0.728504	1.89674	0.0804846	0
ATP5H	1.87622	3.25981	3.04985	0.0807489	0.488167	1.00819	0.0205465	0.826505	1.82966	2.12022	3.69786
ATP5I	-0.975434	2.91936	0.607702	0.435657	0.796999	2.01562	0.0383945	1.66847	0	0.0774043	1.30722
ATP5J2	0.0915442	4.40326	0.0231656	0.879028	0.973309	2.02611	7.97519	7.51923	4.60458	2.60265	9.93637
ATP5L	0.0608885	4.97104	0.012518	0.910916	0.981893	10.0879	12.5705	6.48739	18.6821	8.12007	6.07987
ATP5O	-0.626074	4.02782	0.774791	0.378742	0.767538	6.05106	2.41709	6.69077	3.71716	2.23096	3.56386
ATP5S	-0.317995	3.93562	0.18351	0.668375	0.897607	4.03653	4.59991	4.11485	1.81507	5.2387	3.54171
ATP5SL	-0.0876729	5.56475	0.0353995	0.850761	0.964031	17.149	10.5008	20.8049	17.6592	6.76282	19.224
ATP6AP1	0.540159	3.86713	0.512764	0.473947	0.816128	5.03742	0.0744787	3.32246	3.69432	0.43544	6.88819
ATP6AP1L	0.0967648	6.44976	0.0496995	0.823588	0.953377	32.28	29.9342	27.2395	22.1629	78.768	28.5446
ATP6AP2	-1.51863	4.07873	3.68678	0.0548491	0.431799	5.04763	9.09798	4.88393	2.76036	9.53071	0.21192
ATP6V0A1	0.162513	7.10154	0.181836	0.669802	0.898318	48.422	41.5001	49.663	54.7599	38.7133	61.1967
ATP6V0A2	0.260927	5.84866	0.343239	0.557967	0.856047	22.1882	13.9102	17.3453	24.1508	15.8349	23.1591
ATP6V0A4	0.120423	6.12215	0.0709428	0.78997	0.942389	29.2488	19.6439	20.6116	23.1337	58.2182	17.1673
ATP6V0B	0.226024	5.52758	0.233046	0.629276	0.885579	23.1875	4.81847	14.0475	22.3442	5.03827	19.1209
ATP6V0C	0.710975	4.39727	1.32117	0.250385	0.692795	7.05479	1.27735	4.97605	8.36513	2.71749	9.71161
ATP6V0D1	-0.367162	5.40927	0.563564	0.45283	0.804041	16.1409	11.6186	19.1176	10.1692	4.85605	20.8248
ATP6V0D2	0.293276	4.77674	0.274869	0.600086	0.873044	6.05661	8.04754	8.2963	11.1625	11.1014	6.19301
ATP6V0E1	-1.02155	4.48899	2.53433	0.111398	0.541778	6.05845	11.4148	8.24624	1.79327	10.0305	3.99612
ATP6V1A	-0.642855	4.66767	1.11653	0.290671	0.720058	8.07308	8.10089	10.8158	6.47316	15.2724	2.46607
ATP6V1B1	0.594272	5.74317	1.66335	0.197156	0.64147	16.1389	14.9611	12.3307	25.0803	26.1348	15.6094
ATP6V1B2	-0.480661	5.93511	1.09982	0.294309	0.722596	22.1964	25.3102	24.8198	11.0536	30.6876	16.3878
ATP6V1C1	-1.16392	4.19858	2.8908	0.0890908	0.504359	8.06845	8.02565	4.85817	1.8221	3.68875	3.61599
ATP6V1C2	0.0883009	4.57867	0.0235464	0.878045	0.973182	8.06818	5.80666	6.59276	9.31603	2.70237	8.39376
ATP6V1D	-0.529119	3.69811	0.394979	0.529696	0.843967	1.01599	7.86	3.25439	2.78803	2.0747	2.31927
ATP6V1E1	-0.722818	4.75167	1.65431	0.198378	0.642693	9.08216	13.7069	8.18197	5.55097	4.25089	7.88932
ATP6V1E2	-0.0206379	8.16866	0.00336688	0.953729	0.98764	133.154	94.4478	90.8966	99.2559	174.454	70.4507
ATP6V1F	0.491137	3.04425	0.188109	0.664497	0.896337	2.0142	1.15442	0	0	0.176608	3.31692
ATP6V1G1	-1.28358	3.64317	2.14192	0.143326	0.585928	7.0526	3.48816	1.52076	0.904926	3.28408	1.06777
ATP6V1G2	0.48575	4.99056	0.855976	0.35487	0.753777	11.0914	10.2987	3.95749	12.0717	2.97325	16.4454
ATP6V1G3	-0.772331	3.07415	0.483792	0.486712	0.824473	0.00298762	3.3545	1.64023	0.922717	0.114471	1.21616
ATP6V1H	-0.441571	6.28755	1.10877	0.292353	0.721234	41.3522	25.4196	27.2147	27.8795	24.563	17.4297
ATP7A	-0.128057	5.28698	0.0677357	0.794663	0.944417	14.1224	10.445	14.9347	15.8252	11.5488	9.20059
ATP7B	-0.0235198	6.32003	0.00321486	0.954785	0.98764	36.3093	24.2448	23.8971	36.2577	28.4468	19.118
ATP8A1	0.625214	5.33422	1.51827	0.217885	0.662659	7.06835	13.716	10.7505	13.8684	30.5639	12.0255
ATP8B1	-0.408819	7.10895	1.13561	0.286584	0.717217	73.6334	47.2837	48.7131	46.4164	41.8281	39.5239
ATP8B2	0.269093	5.6174	0.336632	0.561781	0.85884	16.1396	12.7274	15.7299	25.1353	12.139	15.8142
ATP8B3	0.609743	6.27672	2.1284	0.144596	0.586275	20.1782	25.2527	18.9559	41.8239	19.9942	34.3758
ATP8B4	-0.926724	7.491	5.81596	0.0158838	0.309882	99.8658	78.3122	74.3689	38.9314	68.6788	33.3262
ATP9A	0.324824	6.95131	0.705109	0.401075	0.778878	29.2631	56.1804	32.9857	53.8435	31.3899	60.0854
ATP9B	-0.406777	6.39917	0.966454	0.325569	0.736675	18.1708	43.5956	38.9612	22.2385	29.9402	24.7912
ATPAF1	-0.451005	5.13365	0.778584	0.377577	0.767098	18.15	13.8006	7.25888	7.38526	11.1349	10.0923
ATPAF2	0.70569	2.65745	0.197637	0.656636	0.893608	0.00068087	0.0106071	0.857995	0	0.0774043	1.30722
ATPIF1	1.53696	3.14044	1.85865	0.172785	0.6135	1.00823	1.13365	0	3.75647	0.247644	1.67352
ATR	-0.384356	6.64324	0.925707	0.335984	0.742526	39.3445	32.3306	48.0899	36.2289	28.683	27.0402
ATRAID	0.450335	3.85176	0.347108	0.555756	0.854695	5.03767	2.34506	1.56201	0.866101	3.9078	6.9305
ATRIP	-0.651084	3.51507	0.540333	0.462297	0.809228	6.04283	2.34584	0.702838	0	3.36666	2.44996
ATRN	-0.591431	8.55399	3.14825	0.0760125	0.480499	190.659	180.653	127.239	114.147	135.766	83.0571
ATRNL1	0.245869	5.01472	0.220173	0.63891	0.890498	8.07351	6.99196	12.5337	13.0149	13.0205	7.98799
ATRX	0.206099	6.06723	0.225214	0.635097	0.888778	27.2312	17.3567	19.8013	29.7318	33.307	13.6487
ATXN1	-0.255523	9.29608	0.641289	0.423247	0.786329	256.236	249.767	253.136	215.294	251.512	171.319
ATXN10	-0.901397	6.24063	4.50862	0.0337277	0.38271	21.1956	48.1435	33.8969	12.9311	17.26	24.0338
ATXN1L	0.470272	7.15887	1.50253	0.220287	0.664089	53.4599	42.6037	33.7809	60.3141	80.489	41.5631
ATXN2	-0.76491	7.34721	4.06136	0.0438788	0.403889	80.7014	39.3681	98.6646	37.0784	43.6678	49.8935
ATXN2L	-0.414718	6.17533	0.96399	0.326187	0.736675	32.2788	26.5186	27.2591	25.0881	14.1098	23.7861
ATXN3	-0.649575	6.31246	2.00659	0.156621	0.600437	37.3223	24.2998	36.4508	57.7703	21.6173	9.89271
ATXN7	-0.421458	8.71487	1.48325	0.223271	0.666934	182.592	131.352	209.427	101.99	246.09	109.647
ATXN7L1	-0.372139	9.35743	1.36614	0.242481	0.685476	313.733	233.73	273.818	232.951	217.947	184.437
ATXN7L2	-0.0224286	4.29203	0.00118334	0.972558	0.9901	6.05205	3.54188	6.66793	9.37042	0.515964	4.61722
ATXN7L3	-0.286376	6.42005	0.472705	0.491747	0.825636	21.1949	41.3182	36.4466	26.9294	3.36402	39.2751
ATXN7L3B	-0.369787	4.85684	0.464035	0.495746	0.827432	9.08184	10.3619	10.7674	6.46723	7.68006	8.98257
AUH	-0.0821825	4.34666	0.0164724	0.897876	0.977144	6.05297	4.66323	6.64665	4.60124	11.9538	3.83412
AUNIP	0.27516	3.00047	0.0562809	0.812474	0.949738	1.0095	2.23023	0	1.87122	0.150387	1.14158
AUP1	-0.840394	5.25165	2.76191	0.0965368	0.520101	17.1484	17.2401	13.1466	11.1719	9.43949	6.22962
AURKA	0.890072	4.14079	1.67953	0.194991	0.639566	3.02785	3.45601	3.29715	7.44695	2.5966	7.21381
AURKAIP1	0.013872	3.93902	0.000361757	0.984825	0.99433	2.02294	2.37823	6.79625	4.65363	2.32221	4.15521
AURKB	-0.00883978	6.65822	0.000492263	0.982299	0.993501	25.2288	43.6378	38.9166	37.1237	34.3026	35.4728
AUTS2	-0.552228	6.13283	1.66381	0.197094	0.641418	31.2712	25.3877	29.786	11.9847	22.4711	24.5448
AVEN	-0.0999264	4.44993	0.0270853	0.869278	0.969492	5.04804	6.90187	7.48013	8.39683	4.24229	5.19357
AVIL	-0.0246331	6.94174	0.00373661	0.951258	0.98764	46.4041	42.6154	43.8257	41.7191	77.7507	29.0323
AVL9	-0.825985	6.63897	4.19908	0.0404493	0.399724	42.3722	48.3139	44.6533	15.6932	26.4937	33.5468
AVPI1	-0.254741	4.07861	0.133984	0.714338	0.91577	2.02506	3.52911	9.33738	2.75001	2.34559	6.22668
AVPR1A	0.598026	4.02735	0.696246	0.404051	0.780007	3.02803	5.63967	1.54557	2.73273	5.63021	6.7078
AVPR1B	0.662829	6.09081	2.34694	0.125533	0.561602	18.1593	18.4235	18.1841	26.8891	33.7525	27.1057
AVPR2	1.20885	2.75096	0.659954	0.416579	0.782813	0.000689463	1.10914	0	0.922717	0.114471	1.21616
AWAT1	0.345045	5.89673	0.578685	0.446831	0.800073	22.1872	4.84479	24.1799	26.005	34.735	10.6205
AWAT2	-0.0867493	6.51686	0.0449156	0.83216	0.957805	38.3306	20.8932	39.8129	28.738	47.9063	21.4512
AWN	-0.224383	5.70745	0.242875	0.622139	0.881502	27.2272	20.6936	9.69789	15.7669	6.81764	23.6191
AXDND1	0.457281	5.4595	0.831226	0.361921	0.759877	14.1209	11.5464	11.5385	16.6574	37.6976	10.6821
AXIN1	-0.700906	4.94856	1.60583	0.205082	0.650296	11.0988	8.1702	15.8548	5.52784	0.651514	13.7531
AXIN2	-1.22339	5.15001	4.1535	0.0415528	0.40137	7.07642	46.6336	12.1922	1.7487	4.76473	25.0214
AXL	-0.0281674	7.62766	0.00578196	0.939388	0.987474	72.6343	57.665	86.9803	106.858	33.7301	69.1889
AZGP1	1.32583	4.66163	4.99378	0.0254415	0.358831	3.03037	5.69671	4.11399	13.0221	6.43285	11.9129
AZI2	-0.444529	5.92354	0.961129	0.326906	0.736904	35.2928	6.0178	25.7069	18.5627	23.8844	12.0444
AZIN1	-0.0049719	5.33022	9.40748e-05	0.992261	0.996829	12.1081	16.0427	11.514	7.34758	13.3072	18.1591
AZIN2	-0.667825	4.41525	1.15152	0.283234	0.714904	7.06322	6.93777	8.29738	7.48644	4.02745	2.67827
AZU1	2.76638	3.50954	5.57505	0.0182207	0.325185	3.01829	0.0300807	0	5.6087	0.402377	4.16692
B2M	-0.590171	2.84529	0.199821	0.654866	0.893608	0.00192055	2.22961	0.80019	0.931442	1.62361	0
B3GALNT1	-0.28391	5.91319	0.413294	0.520304	0.839699	17.1564	33.1717	18.0848	18.5551	13.8922	22.1071
B3GALNT2	-0.493616	6.07828	1.30978	0.252439	0.693676	24.2149	27.6279	29.82	11.0508	22.4307	24.5718
B3GALT1	0.455591	6.34617	1.17254	0.278883	0.71247	29.2499	10.5855	31.5975	32.462	53.3558	18.9528
B3GALT2	-0.692437	7.56256	3.27287	0.0704384	0.472054	87.7647	70.3019	91.8807	35.1718	85.5049	48.3126
B3GALT4	0.920956	3.79196	1.33959	0.247109	0.689875	1.01295	1.21284	4.2742	5.59305	0.44352	5.46322
B3GALT5	0.943647	6.38228	5.09333	0.0240209	0.354541	22.1917	17.3335	20.6825	36.1683	20.246	58.7152
B3GALT6	0.70569	2.65745	0.197637	0.656636	0.893608	0.00068087	0.0106071	0.857995	0	0.0774043	1.30722
B3GAT1	2.39463	3.47494	5.49488	0.0190748	0.331218	0.00130492	0.0203957	1.73643	3.70344	2.31471	4.86382
B3GAT2	1.14299	3.77773	1.93869	0.163815	0.608802	4.02813	1.20218	0.743275	1.79855	5.50546	6.12782
B3GAT3	0.303119	6.27595	0.529885	0.466657	0.811698	31.2655	20.7909	20.5915	29.6894	25.1261	33.8915
B3GLCT	0.0904415	6.17935	0.0410465	0.839449	0.960765	17.1615	55.9755	19.6556	29.7255	17.8719	28.5209
B3GNT2	-1.50705	8.34624	17.8041	2.45143e-05	0.0460085	177.549	181.827	160.431	42.6042	53.6008	91.835
B3GNT3	0.68433	4.47992	1.21733	0.269889	0.702831	3.03253	2.42272	10.1939	7.41141	2.75161	11.663
B3GNT4	0.0902766	6.69054	0.0514093	0.820629	0.952066	39.3408	36.8237	30.5169	30.5731	46.7747	37.2293
B3GNT5	-0.104918	6.26278	0.0573292	0.810769	0.949318	27.2388	31.029	24.7487	18.4731	51.0719	22.7432
B3GNT6	0.615498	5.73914	1.69292	0.193221	0.638138	9.08763	19.4392	14.891	20.375	39.9936	14.9025
B3GNT7	1.99742	3.30687	3.59031	0.0581214	0.442509	0.00132009	1.1333	0.826248	0	2.15468	5.82563
B3GNT8	-0.438093	4.70426	0.605936	0.436324	0.797334	9.07993	8.10192	9.94978	5.54186	4.3179	9.1637
B3GNT9	-1.021	5.98609	5.28353	0.0215308	0.343123	34.2949	23.1236	29.7808	12.9696	13.4646	16.0909
B3GNTL1	-0.258919	6.83315	0.427145	0.513395	0.837503	33.2982	53.9889	45.5035	46.4733	14.7126	42.2731
B4GALNT1	0.260687	5.39304	0.258759	0.610975	0.876465	27.2178	7.09497	10.6148	15.7793	18.5146	11.56
B4GALNT2	0.611345	4.03375	0.728211	0.393466	0.774958	3.02803	5.63967	1.54557	3.67659	5.64232	6.00833
B4GALNT3	0.637959	5.84159	2.0389	0.153324	0.595282	17.1474	12.7345	15.719	23.1912	12.489	33.0604
B4GALNT4	0.692459	4.92229	1.68939	0.193685	0.638138	8.06909	6.9283	6.57641	10.1835	4.78175	17.7175
B4GALT1	-0.256498	5.96155	0.328782	0.566379	0.861131	21.1879	35.4431	13.8564	16.6653	30.8713	13.8263
B4GALT2	0.600119	5.46063	1.54912	0.213269	0.657641	12.1055	9.28714	13.2836	22.3369	5.05691	20.3581
B4GALT3	-0.170021	6.79359	0.187894	0.664676	0.896337	40.3538	40.3124	44.7002	37.1144	32.6314	40.954
B4GALT5	-0.0539757	5.95799	0.0151657	0.901989	0.978703	14.1323	29.7664	21.4891	18.5317	17.51	25.7158
B4GALT6	-0.512364	6.71737	1.67246	0.195933	0.641003	31.2817	51.7109	48.8629	19.4044	28.6798	43.1577
B4GALT7	-0.429262	4.02238	0.363182	0.546746	0.850633	4.03798	3.52059	6.71301	6.57114	0.384564	2.818
B4GAT1	-0.46737	2.99608	0.162185	0.687154	0.90574	1.01046	0.0381509	2.57251	0.922717	0.114471	1.21616
B9D1	-0.0896777	2.75025	0.00392436	0.95005	0.98764	1.00819	0.0205465	0.826505	0	0.0774043	1.30722
B9D2	0.191574	4.03392	0.0764928	0.782109	0.938039	6.0472	4.58704	1.52026	3.68901	0.454851	7.5325
BAALC	1.5825	2.83827	1.25032	0.263494	0.700561	0.000689463	1.10914	0	1.87122	0.150387	1.14158
BABAM1	0.961401	5.31613	3.68802	0.0548083	0.431799	10.086	8.0938	8.2351	14.8136	22.1645	15.8481
BABAM2	-0.2273	7.07264	0.327918	0.566889	0.861488	49.436	89.4591	32.8415	36.1404	49.0695	49.2375
BACE1	-0.352932	5.83895	0.614957	0.43293	0.795206	21.1863	21.8786	22.3349	17.6321	18.8048	15.2324
BACE2	-0.220562	8.3782	0.428336	0.512808	0.83734	102.905	178.19	114.066	89.9569	126.659	122.622
BACH1	-1.00035	7.56932	7.29462	0.00691767	0.253882	91.8016	63.4728	119.318	51.0633	40.2292	45.5362
BACH2	0.157453	7.48968	0.181076	0.670451	0.89851	71.6204	73.5649	40.3239	83.5708	77.3972	46.8715
BAD	0.708257	2.65867	0.198803	0.65569	0.893608	0.00068087	0.0106071	0.857995	0.932343	0.0789175	0.551554
BAG1	0.101183	4.2129	0.0233503	0.87855	0.973182	5.04421	3.52144	5.83223	5.56941	5.66662	4.6261
BAG2	0.584321	3.0751	0.275036	0.599975	0.872961	0.00189993	1.15354	1.69906	0	3.27475	1.78988
BAG3	-0.00358287	4.89538	3.7764e-05	0.995097	0.997979	11.0937	10.3337	6.49896	6.44702	9.49918	11.447
BAG4	-0.0865469	8.16446	0.0631648	0.801563	0.947363	129.121	92.1665	103.368	89.978	133.602	84.945
BAG6	-0.167993	5.93495	0.147821	0.700628	0.90985	13.1247	24.1423	29.109	21.3576	10.5194	25.1881
BAHCC1	0.584858	4.49492	0.904182	0.341666	0.746836	3.03245	9.04196	4.05977	5.51009	2.82946	16.1783
BAHD1	-0.514431	5.17512	1.03139	0.309837	0.725967	10.0942	14.938	15.7757	8.32658	11.1488	9.42711
BAIAP2	0.902239	4.48334	2.21924	0.136305	0.57609	4.03713	2.39902	6.73941	6.45727	2.80095	14.2389
BAIAP2L1	-0.290265	7.01528	0.562075	0.453428	0.804484	67.5799	41.5383	43.7487	55.7593	43.55	26.7259
BAIAP2L2	0.682194	4.39941	1.21675	0.270003	0.702831	2.0243	6.80916	4.9713	7.42032	2.71172	10.3971
BAIAP3	1.27122	3.83266	2.5186	0.112515	0.544636	2.01818	2.29617	1.61743	3.68158	2.45573	7.44565
BAK1	-0.437435	4.41424	0.514298	0.473286	0.815586	6.05573	4.70001	10.0633	1.79061	4.10037	8.77854
BAMBI	0.339677	5.02252	0.375016	0.540285	0.846826	3.0401	30.5622	8.09366	4.5495	9.78724	18.4193
BANF1	0.668349	3.67166	0.594412	0.440721	0.797973	3.02465	2.31405	1.59684	1.79087	0.501213	10.8857
BANF2	-0.309372	3.60275	0.132874	0.715471	0.915897	3.02701	4.53038	1.56096	2.79047	0.271478	3.05182
BANK1	1.44476	4.81317	6.17653	0.0129477	0.293004	5.04357	5.7155	3.2227	12.0451	19.7794	8.5071
BANP	0.565653	3.06494	0.259076	0.610757	0.876431	2.01414	0.0298741	0.800816	0.907533	0.179382	2.55245
BAP1	-0.0862955	3.99388	0.0141867	0.90519	0.979848	5.04241	3.49889	4.11571	2.75221	0.411306	6.96393
BARD1	-1.00138	5.98622	5.03013	0.0249129	0.357891	40.3411	15.1717	30.6303	14.847	16.7864	12.2337
BARHL2	0.813197	3.13413	0.574124	0.448627	0.801202	0.00189993	1.15354	1.69906	0	1.93376	3.20663
BARX2	0.183005	3.14611	0.0292616	0.864177	0.968958	0.00246003	2.25413	1.66748	3.77867	1.89388	0
BASP1	-1.04192	5.33184	4.34295	0.0371658	0.392377	23.195	8.25631	20.7594	10.2322	7.80474	7.56262
BATF	0.807709	3.47916	0.818697	0.365564	0.762026	1.01147	2.27634	1.64075	2.7754	0.322217	4.36454
BATF2	0.14751	5.24517	0.0886522	0.765898	0.931828	9.08436	12.6437	13.2803	11.1203	0.851448	20.2942
BATF3	-0.0758963	2.55961	0.0018849	0.96537	0.98764	1.00671	0.0106923	0	0	0.0400443	0.6293
BAX	-0.115493	5.41258	0.0586949	0.808571	0.948823	16.139	7.08924	20.0196	15.8047	6.64654	16.1837
BAZ1A	-0.448914	5.31725	0.818352	0.365665	0.762026	15.1325	19.4574	10.6152	12.0739	14.6017	7.35336
BAZ1B	-0.55545	6.2447	1.73063	0.188335	0.632659	27.242	40.1567	27.2126	17.5897	12.3759	32.6146
BAZ2A	0.0280606	8.12532	0.00660985	0.935203	0.987158	92.8131	126.468	85.0955	94.6275	111.64	104.151
BAZ2B	-0.391347	6.79392	0.98281	0.321509	0.734523	36.3231	59.6823	38.79	34.3311	35.945	32.4532
BBC3	-1.20923	4.54851	4.00529	0.0453613	0.406553	8.07413	8.1181	12.5146	3.69736	2.35294	5.5117
BBIP1	0.114414	4.21508	0.0298876	0.862746	0.96877	6.05014	2.40904	5.83327	8.41956	4.1259	3.27999
BBOF1	0.244737	4.04403	0.112328	0.737511	0.923111	5.04127	2.38041	4.137	3.67353	10.1573	3.27787
BBOX1	-0.36638	6.00578	0.633602	0.42604	0.788737	32.2736	20.796	20.5853	13.8354	41.4507	16.1883
BBS1	0.923184	4.14687	1.83301	0.175777	0.616978	3.02776	2.35633	4.18372	4.60458	2.60265	9.93637
BBS10	0.363077	6.88042	0.753293	0.385438	0.770433	38.3345	48.2031	26.2971	40.7235	144.344	34.8006
BBS12	-0.984378	7.92968	7.36322	0.00665867	0.251449	115.005	126.566	109.975	31.4411	76.7544	67.0802
BBS2	-1.18507	4.35382	3.24837	0.0714986	0.4737	4.04505	16.9906	7.35372	3.71001	2.27413	4.21445
BBS4	0.0628469	4.85565	0.0133566	0.907993	0.981246	12.0989	4.74014	9.10268	6.44759	11.0758	10.1307
BBS5	1.0794	5.30419	4.32367	0.0375891	0.393872	9.07866	8.0831	8.24912	20.4388	30.508	5.21321
BBS9	-0.231926	7.15966	0.36702	0.544635	0.849373	48.4271	72.3531	46.2141	55.7181	56.3671	31.4804
BBX	-0.419086	7.66944	1.33663	0.247632	0.690225	79.6979	87.4632	86.8675	54.712	64.4626	70.575
BCAM	0.604924	5.51556	1.61048	0.204428	0.649188	15.1272	10.4186	10.6931	24.1991	6.90321	20.2633
BCAN	0.563799	5.95503	1.63031	0.201665	0.646446	21.1799	18.3993	12.2654	30.674	10.7654	30.4662
BCAP29	0.589965	6.11569	1.86153	0.172453	0.6135	23.1978	16.1894	18.1596	34.3706	38.9474	16.0015
BCAP31	-1.39501	6.16377	9.74686	0.00179697	0.169047	32.2849	33.4172	40.6071	16.7614	3.03741	15.6266
BCAR1	-0.0881607	5.88422	0.0385719	0.8443	0.962277	17.1546	17.3446	27.4576	26.069	5.12063	21.4863
BCAR3	0.0853074	7.0706	0.0500212	0.823027	0.95314	32.2911	51.7485	56.3666	51.0424	33.2104	62.5112
BCAS1	-0.282926	6.27411	0.445319	0.504568	0.832591	32.2793	43.498	12.1214	34.4246	22.9739	16.1397
BCAS2	-0.468564	2.99674	0.162937	0.686468	0.905575	0.00243549	1.17101	2.57189	0.922717	0.114471	1.21616
BCAS3	-0.263199	7.69442	0.493168	0.48252	0.82183	60.5389	144.673	68.4992	44.452	91.8656	72.2436
BCAS4	0.151672	4.01503	0.0463607	0.829522	0.956882	6.04706	3.48723	2.38465	1.80028	3.96717	6.85561
BCAT1	-0.106478	6.83562	0.0734812	0.786335	0.94098	50.4348	42.5919	33.7915	47.3727	43.3734	27.9997
BCAT2	0.853732	5.61122	3.28658	0.0698523	0.47107	11.0985	10.4072	13.2825	26.0288	17.536	19.4026
BCCIP	0.272711	4.05053	0.152732	0.695939	0.908372	2.02308	4.58259	5.0182	5.58261	2.43757	5.39253
BCDIN3D	-0.158393	4.05636	0.0490542	0.824718	0.953802	0.00613481	7.88071	4.99182	4.64709	5.41898	2.74602
BCHE	0.11989	4.87039	0.0460633	0.830061	0.956984	8.07237	12.5279	5.65967	6.43473	17.5862	8.05791
BCKDHA	0.935132	4.42468	2.2373	0.13472	0.574924	2.02365	4.59775	5.87811	12.1457	0.664472	8.32256
BCKDHB	0.00231344	5.51345	1.69674e-05	0.996713	0.998469	15.1328	17.2217	13.1641	9.19342	28.6807	14.6089
BCKDK	-0.277162	5.53046	0.321155	0.570916	0.863634	19.1644	11.6358	19.0825	25.1868	10.2053	9.65787
BCL10	-0.0254758	3.86012	0.00101932	0.974531	0.990819	4.03462	3.47176	3.27636	4.66455	0.376497	4.22647
BCL11A	0.130623	5.5327	0.0724026	0.787871	0.941592	8.08167	28.4646	13.1311	11.0751	13.6539	22.3461
BCL11B	1.20885	2.75096	0.659954	0.416579	0.782813	0.000689463	1.10914	0	0.922717	0.114471	1.21616
BCL2	0.210764	7.3461	0.315514	0.574318	0.865135	77.6646	34.7165	51.2405	69.6204	66.2669	54.2152
BCL2A1	-0.841031	5.88938	3.45371	0.0631139	0.456118	37.3136	15.1456	24.7832	17.6683	16.7906	9.6913
BCL2L1	-0.028659	6.21981	0.00461658	0.945829	0.98764	13.1269	33.2552	31.5408	25.046	19.6025	31.0304
BCL2L10	-0.361212	4.98107	0.418511	0.517683	0.839022	13.1112	13.7358	6.4513	4.54388	25.8977	7.92968
BCL2L11	-0.682446	7.33199	3.25865	0.0710516	0.47321	91.7922	54.2308	68.6248	39.8724	47.2844	46.7959
BCL2L12	0.204188	7.24069	0.289987	0.590231	0.868868	46.4082	63.1802	42.914	62.1858	66.0183	48.2516
BCL2L13	0.344152	5.84509	0.598279	0.439238	0.797973	14.1281	13.8988	23.3285	22.2708	15.8708	26.2719
BCL2L14	-0.667073	5.92698	2.22467	0.135826	0.575646	24.2132	21.9403	29.8642	16.7052	20.322	12.1305
BCL2L15	0.244684	6.30185	0.335997	0.562151	0.85884	24.213	19.6739	31.5608	21.2705	46.0381	27.0284
BCL3	0.137729	5.70573	0.0899185	0.764282	0.931335	10.0974	23.999	16.523	18.5711	3.20574	26.703
BCL6	-0.485644	6.89133	1.46761	0.225727	0.668078	43.3827	63.1587	41.2561	24.9791	27.2983	56.3947
BCL6B	0.0616523	6.2867	0.0221807	0.881608	0.973966	28.2455	16.2885	34.9073	30.6422	21.4938	30.2753
BCL7A	-0.234818	5.97387	0.282652	0.59497	0.870741	25.2185	15.1181	29.0764	26.0654	5.12829	22.1029
BCL7C	0.156326	5.81753	0.12134	0.727587	0.919643	13.1215	19.5451	21.5912	15.7262	20.8493	23.869
BCL9	-0.520016	8.18776	2.28269	0.130829	0.568773	150.305	103.691	123.238	84.4319	92.7662	86.3582
BCL9L	0.136381	7.11646	0.111708	0.738209	0.923241	41.3656	51.7609	50.4832	49.1514	5.57778	105.619
BCLAF1	-0.991818	5.9898	4.92582	0.0264612	0.36072	26.2334	17.4602	47.4704	12.026	11.8414	19.272
BCO1	-0.692665	9.11165	4.59422	0.0320831	0.375054	340.963	249.765	166.885	141.953	188.891	139.486
BCO2	-1.10374	5.82281	5.58858	0.0180805	0.323793	14.1365	23.1256	50.0481	13.0016	3.01174	17.6501
BCOR	-0.0175023	6.94232	0.00194647	0.96481	0.98764	48.4203	44.8911	39.6344	57.6359	14.8447	47.5544
BCORL1	0.467683	4.87353	0.756083	0.38456	0.770168	10.083	8.05237	4.83488	11.1421	4.70178	13.925
BCR	-0.203317	7.37967	0.28514	0.593353	0.870032	56.4973	59.8958	76.2151	73.416	18.7138	61.1949
BCS1L	0.501432	3.97217	0.476898	0.489833	0.825572	4.0336	3.45697	2.41744	4.63391	2.43041	6.09485
BDH1	-0.187505	6.41715	0.203302	0.65207	0.893608	31.2741	31.0983	33.0994	35.321	35.3436	14.1954
BDH2	-0.15965	5.31113	0.106942	0.743654	0.92535	12.1087	8.20343	20.0645	13.9392	11.5583	11.1232
BDKRB1	-1.09233	3.78057	1.84201	0.174719	0.615446	2.02418	4.61183	6.73702	1.84472	0.24083	3.12895
BDKRB2	-0.494732	7.07961	1.47463	0.224621	0.667694	34.3148	46.2356	139.595	38.0299	12.996	66.0533
BDNF	-0.0950077	4.30302	0.0214356	0.883599	0.974058	5.04619	7.96357	4.04583	5.55922	10.2781	2.58239
BDP1	-1.06837	6.27369	6.32778	0.0118882	0.283575	33.2937	39.1084	37.2244	10.1278	17.1539	24.1263
BEAN1	1.48025	5.28854	7.31576	0.00683678	0.253582	3.03579	14.6841	5.69195	23.2551	13.8532	16.4403
BECN1	-0.851886	5.3098	2.94571	0.0861098	0.497417	16.1422	11.6337	21.6464	14.0016	6.26367	6.85245
BEGAIN	-0.0947733	2.91995	0.00590407	0.938753	0.987474	2.01414	0.0298741	0.800816	0.922717	0.114471	1.21616
BEND2	0.976351	5.44024	3.83854	0.0500907	0.418986	11.0949	9.23838	9.0573	15.7212	32.6894	15.6603
BEND3	-0.0150644	5.85679	0.00114859	0.972964	0.990217	24.2062	16.2003	18.9926	19.4797	22.479	17.5982
BEND4	0.446178	5.11147	0.756556	0.384411	0.770168	3.03716	12.5474	11.678	10.1693	9.95706	16.9139
BEND5	1.20885	2.75096	0.659954	0.416579	0.782813	0.000689463	1.10914	0	0.922717	0.114471	1.21616
BEND6	1.33534	4.75955	4.60703	0.0318444	0.374829	3.03319	12.3555	2.31936	3.61178	17.8707	13.7877
BEND7	0.0441472	6.92704	0.0127137	0.910225	0.981764	34.3057	53.9686	40.4903	38.9399	61.4403	34.5861
BEST1	-0.417588	6.5689	1.07953	0.298806	0.722596	26.2382	49.3534	39.7153	25.0228	23.2944	36.4505
BEST2	0.581361	5.8787	1.67215	0.195975	0.641003	19.1634	16.1252	13.139	28.8036	28.0994	16.7637
BEST3	0.745268	7.27853	3.74521	0.0529627	0.427713	52.4502	52.8101	19.5703	63.0699	104.607	46.8474
BEST4	-0.40322	6.59375	0.982514	0.321582	0.734523	30.2709	40.2746	45.5917	28.7739	9.05254	41.5276
BET1	-0.870011	2.65885	0.302887	0.58208	0.865696	1.00819	0.0205465	0.826505	0	0.0400443	0.6293
BET1L	0.0962815	6.10001	0.0511445	0.821084	0.95231	20.1799	30.9258	18.0799	25.0565	17.7837	29.2314
BEX1	-0.0916326	2.75121	0.00407093	0.949127	0.98764	1.00823	1.13365	0	0	0.0774043	1.30722
BEX3	0.798007	2.9255	0.402612	0.525746	0.841415	0.00132009	1.1333	0.826248	1.86947	1.80523	0.434667
BEX4	0.415575	2.83734	0.0984475	0.753702	0.926364	1.00819	0.0205465	0.826505	0.922717	0.114471	1.21616
BEX5	-3.21815	2.6613	3.19773	0.0737446	0.477563	1.0095	2.23023	0	0	0	0
BFAR	-0.698701	6.40972	2.84746	0.0915224	0.511218	38.3339	27.7495	43.9476	18.516	26.2163	23.6978
BFSP1	-0.0546208	4.71957	0.00952711	0.922245	0.984644	9.07772	5.84357	9.13338	3.63976	12.3566	8.30435
BFSP2	-0.227257	4.80597	0.171103	0.679134	0.901931	10.0871	11.4456	6.49823	6.4662	6.09673	10.3114
BGLAP	-0.0751471	2.5593	0.00185775	0.965621	0.98764	0.00068087	0.0106071	0.857995	0	0.0400443	0.6293
BGN	0.87198	4.5599	2.15563	0.142052	0.5844	7.05605	2.40971	4.95514	10.2253	4.57252	10.8236
BHLHA15	1.20956	2.75062	0.660612	0.416347	0.782813	1.00671	0.0106923	0	0.922717	0.114471	1.21616
BHLHB9	0.740014	4.25823	1.25087	0.263389	0.700561	4.03556	3.48538	4.13612	6.48658	9.02049	5.12186
BHLHE22	-0.0903818	2.7506	0.00397682	0.949717	0.98764	0.00132009	1.1333	0.826248	0	0.0774043	1.30722
BHLHE23	2.35869	3.46173	5.39192	0.0202328	0.338074	0.00130492	0.0203957	1.73643	3.70617	0.394338	5.59395
BHLHE40	-0.521806	8.50947	2.43081	0.118976	0.554775	197.717	125.574	149.692	105.774	152.283	75.2679
BHLHE41	-0.360945	4.9255	0.434837	0.509627	0.835216	6.06111	9.25885	15.9237	5.5089	15.7008	6.87253
BHMG1	1.79753	4.09947	5.92576	0.0149234	0.301385	2.01811	1.20109	2.50822	5.53637	2.67874	11.144
BHMT	-0.260273	5.27521	0.269676	0.603551	0.874909	11.1027	25.0318	8.07697	4.54788	9.81699	19.0406
BHMT2	1.88665	2.92164	1.92825	0.164954	0.608802	0.00068087	0.0106071	0.857995	0	3.27475	1.78988
BICC1	-0.558159	8.08983	2.47802	0.115452	0.549443	130.133	119.698	104.149	58.3848	118.024	73.191
BICD1	-0.235911	5.65475	0.250171	0.616956	0.878534	30.2497	13.9349	13.9183	16.7127	13.6121	15.9805
BICD2	-0.614177	5.02192	1.38397	0.23943	0.682191	10.0925	8.18114	18.4088	4.57793	9.30244	10.2773
BICDL1	0.405415	5.85257	0.807916	0.36874	0.762927	25.2069	5.97535	17.3905	22.2664	15.9028	27.498
BICDL2	-0.296262	4.54843	0.250102	0.617005	0.878534	7.06345	9.15818	6.56018	7.44543	5.83581	5.18197
BICRA	0.549852	5.27328	1.22017	0.269331	0.702831	10.089	7.01501	13.3473	12.9679	3.11661	24.4698
BICRAL	-0.314162	8.20556	0.843214	0.358482	0.756748	122.065	135.743	102.476	114.19	74.6957	98.855
BID	-0.554263	5.5167	1.34287	0.246532	0.689333	11.1062	25.1625	18.1882	14.8918	2.99705	15.0747
BIN1	-0.104169	4.53876	0.0313599	0.85944	0.967662	8.06871	3.58273	9.19074	10.2824	2.64059	5.80416
BIN3	-0.450481	6.25443	1.03915	0.308022	0.725794	26.2332	33.3412	31.4429	18.4974	12.5784	42.9499
BIRC3	-0.676397	7.59377	3.38869	0.065649	0.460598	99.8668	93.1911	66.0255	58.4796	53.1908	50.1776
BIRC5	0.0867647	3.39274	0.00928634	0.92323	0.985048	4.02824	2.29771	0	0.894465	2.00262	3.11892
BIRC6	-0.76319	8.48378	5.18428	0.0227949	0.349522	150.315	179.505	167.104	113.255	78.3994	99.4386
BIVM	0.06653	5.45086	0.0194401	0.889112	0.975584	15.1311	14.952	12.3401	15.7833	13.5237	14.7657
BLCAP	-0.641003	8.45876	3.64303	0.0563081	0.434535	146.279	185.204	141.385	92.7725	104.218	105.992
BLK	-0.63713	8.16247	3.41511	0.0646062	0.458943	151.315	123.18	109.094	90.9682	61.4878	91.9001
BLM	-0.441984	7.1861	1.33867	0.247272	0.690082	69.6031	65.5678	46.1753	35.2087	52.5965	46.1882
BLMH	-1.05713	6.21573	5.98326	0.0144445	0.297598	42.3637	23.1808	38.0988	15.7584	22.0714	13.3569
BLNK	0.799699	4.44498	1.68858	0.193792	0.638138	6.04914	2.40041	4.9751	5.52124	7.70898	10.2943
BLOC1S1	0.605752	4.17389	0.805817	0.369363	0.763087	3.02931	1.26109	6.79751	10.3011	4.22398	3.21654
BLOC1S2	0.34099	3.48027	0.141976	0.706325	0.91278	4.02813	1.20218	0.743275	2.78296	5.00184	0.919191
BLOC1S4	-0.189217	5.37006	0.149095	0.699403	0.909842	18.1531	8.21648	16.6016	16.7795	0.843291	14.4291
BLOC1S5	-0.450925	3.00568	0.151994	0.696638	0.908582	1.01046	0.0381509	2.57251	1.88127	1.72202	0
BLOC1S6	0.207568	3.14774	0.0388841	0.843679	0.962141	0.00246003	2.25413	1.66748	1.85938	1.87996	1.07332
BLVRA	1.92288	3.56557	4.08832	0.0431841	0.402517	1.00946	1.15398	0.800504	6.553	3.91758	2.07775
BLVRB	-0.0213812	3.87123	0.000710991	0.978727	0.992369	4.03473	4.5685	2.39964	5.61746	0.380509	3.5173
BLZF1	-0.466979	4.21244	0.475181	0.490615	0.825636	3.03324	5.76832	8.3995	8.44724	3.98963	1.38788
BMF	-0.296395	5.62703	0.404984	0.524528	0.841415	18.1592	12.7876	23.2924	19.5436	15.1985	10.3021
BMI1	-0.298922	4.27642	0.214727	0.643089	0.893176	5.04688	7.97944	4.89944	4.63091	4.04331	5.37924
BMP1	0.0551213	7.92063	0.0233752	0.878486	0.973182	91.7998	89.7652	79.3503	115.175	28.3323	102.137
BMP10	-0.0809769	5.29065	0.0271778	0.869057	0.969449	15.1291	5.93827	17.5174	12.0517	18.0776	8.53694
BMP15	-0.492736	4.47211	0.651138	0.419709	0.78386	12.0952	4.71275	5.69899	4.61941	7.19802	4.61444
BMP2	0.90923	4.01293	1.49028	0.222176	0.665996	2.0209	2.34275	4.21058	12.1863	2.62893	3.82875
BMP2K	-0.28646	5.37707	0.350613	0.553768	0.853707	13.1179	16.0964	15.727	13.9391	9.91486	12.4136
BMP3	0.338656	3.8163	0.191885	0.661354	0.894542	5.0378	3.44185	0.702449	4.65684	0.398338	4.87688
BMP4	-0.380804	5.29593	0.596742	0.439826	0.797973	11.1026	19.442	13.1813	10.1963	2.93985	16.5362
BMP5	0.952064	4.69225	2.23146	0.13523	0.57531	2.02817	17.9955	3.97101	4.54325	6.55415	23.5258
BMP6	0.845642	2.79948	0.312844	0.575942	0.865346	3.01829	0.0300807	0	0.922717	0.114471	1.21616
BMP7	-0.26172	6.23005	0.335979	0.562161	0.85884	16.155	65.1512	24.6445	18.4948	12.5969	44.1654
BMP8A	0.459064	3.49325	0.271295	0.602466	0.874146	1.01223	1.20055	3.40691	2.78015	2.1278	2.97349
BMP8B	1.43185	3.72803	2.90123	0.0885161	0.503568	0.00293216	1.18635	3.44266	3.68901	0.454851	7.5325
BMPER	-0.430787	7.24827	1.20017	0.273291	0.706745	57.5085	118.174	40.274	28.673	52.7886	60.1552
BMPR1A	-0.36086	5.92472	0.644418	0.422118	0.785398	27.2337	17.3822	24.8414	10.1186	29.0068	18.2882
BMPR1B	-0.126605	10.157	0.166836	0.682941	0.904221	442.864	589.068	296.772	308.953	529.669	380.454
BMPR2	-0.191076	5.35585	0.153031	0.695657	0.908372	14.1241	12.7125	15.7529	12.9916	16.4863	9.16939
BMS1	-0.520825	3.94629	0.489948	0.483953	0.822696	2.02424	5.7118	5.85264	2.7681	5.17441	2.19349
BMT2	-0.608711	5.47778	1.5768	0.209226	0.654349	26.217	8.2577	18.2013	12.0625	17.928	6.6711
BMX	0.00672287	5.90192	0.000206114	0.988545	0.995402	22.1917	9.41682	28.329	20.4074	27.6438	15.043
BNC1	0.286209	5.6449	0.360095	0.548455	0.851328	19.1617	10.4831	15.7209	13.8534	32.5761	15.6916
BNC2	-0.388151	9.52427	1.34927	0.245409	0.688185	394.431	282.029	239.759	200.375	428.073	176.436
BNIP1	0.340513	3.90438	0.20753	0.648711	0.893608	3.02785	3.45601	3.29715	2.74778	3.92797	5.49757
BNIP2	-0.227137	5.55753	0.232161	0.629927	0.885579	15.1352	17.2674	18.224	7.33676	20.0588	16.7111
BNIP3	-1.16073	3.84443	2.14736	0.142819	0.585143	4.03807	4.62701	5.83119	1.84282	2.00992	2.3844
BNIP3L	-1.3093	6.61504	9.86825	0.0016822	0.169047	35.3168	66.57	45.443	8.2458	22.4242	27.1147
BNIPL	-0.0244798	5.87072	0.00301826	0.956187	0.98764	26.2216	15.0761	18.9853	13.8569	17.4062	27.0774
BOC	-0.45451	8.86715	1.95182	0.162395	0.608388	222.942	211.742	162.844	142.901	171.93	122.842
BOD1	-0.401383	3.13924	0.145813	0.70257	0.910818	2.01697	1.18739	1.64127	0.914577	0.147874	1.88523
BOD1L1	0.190403	5.43725	0.15565	0.693194	0.907844	10.0938	14.9293	14.9305	13.8962	20.2045	12.8094
BOK	-0.289328	5.78611	0.409523	0.522214	0.840198	24.2073	9.42033	27.4653	26.1045	5.04348	15.9236
BOLA1	0.00437095	3.37593	4.70178e-06	0.99827	0.999388	1.01228	2.29541	2.50755	3.76224	3.4069	0
BOLA2B	0.658108	4.51736	1.21496	0.270356	0.703215	5.04502	3.53159	6.68965	11.1894	2.77359	8.94243
BOLA3	-0.0175897	4.44327	0.0008317	0.976993	0.991629	3.03399	10.1971	5.75157	8.39255	5.84721	4.50813
BOLL	0.169644	5.81224	0.139356	0.708923	0.913747	16.144	19.5413	18.1925	17.5979	29.2846	15.6786
BOP1	0.283762	3.43091	0.101147	0.750459	0.926364	2.01803	0.0537634	3.40772	2.79047	0.271478	3.05182
BORA	-1.21285	4.95107	4.77902	0.0288117	0.363489	7.07244	11.5945	24.311	2.72163	8.83377	6.5668
BORCS6	0.681334	5.23711	1.8355	0.175483	0.616563	10.0872	6.99373	10.8006	14.8376	18.5372	12.8206
BORCS7	0.420206	5.31289	0.732578	0.392052	0.773959	10.0905	11.5083	11.587	16.7224	13.5339	14.1199
BORCS8	1.24933	4.30969	3.54249	0.0598196	0.447585	4.03338	1.24512	4.18464	4.57941	12.3745	7.63155
BPGM	-0.478192	7.02746	1.47308	0.224865	0.667728	61.5333	64.3619	37.0333	33.363	59.2457	29.2046
BPHL	1.55722	4.26398	5.22826	0.0222255	0.34445	5.03611	1.22621	1.57902	7.41141	2.75161	11.663
BPI	0.0766976	5.54213	0.026382	0.870971	0.970112	14.1254	17.2205	14.0174	12.9511	18.6489	16.585
BPIFA1	-0.387108	3.88873	0.267734	0.604858	0.87496	3.03021	3.49709	5.87921	2.76886	0.345907	5.01769
BPIFA2	-1.41902	3.11449	1.43466	0.23101	0.673704	0.00345437	3.37844	2.50687	0	6.0075	0.377939
BPIFA3	1.29302	4.63152	4.59437	0.0320804	0.375054	2.02371	5.69544	4.99378	8.31097	16.1167	8.66804
BPIFB1	0.294751	5.02204	0.324318	0.569026	0.863058	8.0734	11.4428	8.21914	10.1871	8.1457	14.4755
BPIFB2	-0.208625	6.89761	0.278765	0.597513	0.871948	41.3643	51.7331	43.8086	60.4417	23.8911	35.9182
BPIFB3	1.20632	4.82076	4.61394	0.0317163	0.374137	5.04512	4.64021	5.81032	12.0611	4.80809	17.0081
BPIFB4	-0.0490019	5.61876	0.0111469	0.915917	0.983653	12.1125	16.1387	21.6418	15.7645	18.6869	14.6568
BPIFB5	0.540295	5.66032	1.35357	0.244658	0.687522	13.1163	11.581	16.6239	23.2252	20.8569	16.9401
BPIFB6	-0.044497	6.08095	0.0106915	0.917646	0.984164	23.2038	27.5607	20.6003	19.4491	27.9605	22.4228
BPIFC	0.224301	5.36481	0.210383	0.646469	0.893608	8.07826	19.3702	10.6761	15.7865	13.4961	14.1449
BPNT1	-0.257961	5.77735	0.325945	0.568058	0.862248	13.1233	20.7184	26.6254	15.7574	15.4313	19.0604
BPTF	0.100845	6.1892	0.0561756	0.812647	0.949792	23.2045	25.3166	24.8122	29.7179	33.4719	17.3089
BRAF	-0.4875	7.96075	1.91197	0.166749	0.609157	104.916	102.462	110.872	81.6782	86.7978	60.0378
BRAP	-0.128023	5.16968	0.0628833	0.801996	0.947373	11.0991	11.5353	13.2678	11.1256	17.8566	6.69041
BRAT1	2.47036	3.19464	3.43672	0.0637662	0.458331	0.00194157	3.29677	0	2.78803	2.0747	2.31927
BRCA1	-0.224089	7.97557	0.405529	0.52425	0.841387	101.889	103.568	91.7678	88.1628	116.354	53.3041
BRCA2	-1.09639	7.67209	8.89353	0.00286275	0.187861	101.889	64.6489	135.066	65.054	40.2975	35.7449
BRCC3	0.185825	5.26848	0.139526	0.708754	0.913717	11.0986	17.1044	7.28651	8.2829	18.239	14.2423
BRD1	-0.540975	5.18709	1.0026	0.316686	0.731162	16.1374	11.5771	13.2079	7.36181	2.98852	21.6653
BRD2	-0.789413	7.42199	4.40903	0.0357525	0.388762	87.7625	67.9873	79.4134	49.1983	50.8956	37.0002
BRD4	-0.197381	7.09618	0.265129	0.60662	0.875346	50.442	54.0892	52.9372	41.7324	49.1403	46.7555
BRD7	-1.20126	6.35671	8.13419	0.004345	0.216305	52.4488	31.1929	36.3337	17.631	12.0813	20.9428
BRD8	-0.488553	5.59449	1.08364	0.297887	0.722596	20.1749	11.6664	24.1232	16.7445	13.3586	10.3912
BRD9	0.633573	4.64575	1.22281	0.268812	0.702391	6.05297	4.66323	6.64665	8.33519	4.58118	12.8038
BRDT	0.863892	4.58211	2.05245	0.151966	0.59283	4.03836	7.92714	3.2067	9.27388	14.2393	5.54701
BRF2	-0.809521	5.19869	2.52721	0.111902	0.542682	15.1327	21.7005	8.91459	10.2322	7.80474	7.56262
BRI3	-0.104403	3.06976	0.00889038	0.92488	0.985048	2.01569	1.17198	0.778725	0.914577	0.147874	1.88523
BRI3BP	1.00598	5.40422	4.03657	0.0445279	0.404306	12.1006	5.87517	9.93683	22.3051	29.0174	7.03458
BRINP1	0.13267	4.16543	0.0375412	0.846368	0.962763	6.04928	3.51145	4.09694	3.67614	8.64029	3.96381
BRINP2	-0.264497	4.88253	0.242169	0.622645	0.881725	8.07481	15.9183	6.47579	7.40422	4.50341	11.5927
BRINP3	0.43622	5.94328	0.981449	0.321844	0.734811	19.1663	21.7887	13.0986	26.9314	19.5044	25.488
BRIP1	-0.343355	4.76172	0.355998	0.550739	0.852757	9.08005	9.21717	9.0841	5.52129	13.9082	5.65506
BRIX1	-1.14439	5.30281	4.87495	0.0272523	0.3614	22.1873	10.5167	19.0619	6.45941	13.9961	5.62533
BRK1	-0.543126	5.58376	1.29746	0.254682	0.694684	27.2258	5.99278	21.5816	18.634	14.9514	6.60253
BRMS1	-0.627623	3.58172	0.547389	0.459389	0.807722	0.00503543	3.45314	5.96611	0.895808	0.23752	3.8773
BRMS1L	-0.039731	3.58228	0.00218078	0.962753	0.98764	3.02579	2.32949	2.45797	0	4.96221	3.02135
BROX	-0.0417993	5.12156	0.00676793	0.934434	0.987158	10.0908	9.27813	14.1601	4.55166	14.5698	13.861
BRPF1	0.292535	5.60871	0.391641	0.53144	0.844116	16.1393	9.34831	18.3017	25.1492	5.07628	19.0417
BRPF3	0.481659	6.14913	1.28504	0.256967	0.696194	20.1772	20.725	20.6714	29.6989	23.298	32.0929
BRS3	-0.262442	4.93685	0.244425	0.62103	0.880897	7.06827	12.601	11.6137	8.3408	7.81934	9.53052
BRSK1	0.239299	4.28892	0.144268	0.704075	0.911665	8.06235	5.73426	1.48856	4.61137	0.546295	10.0216
BRSK2	1.06354	3.15363	0.924978	0.336174	0.742535	0.00187969	0.0294683	2.61194	0	0.286631	5.94066
BRWD1	-0.335603	6.48673	0.657361	0.417496	0.782813	27.2445	42.4893	35.567	22.2176	42.3002	22.7943
BRWD3	0.92396	5.89019	4.14705	0.0417105	0.401372	13.1166	14.9498	14.0501	24.0982	38.6725	19.7608
BSCL2	-0.0985974	6.11997	0.0535891	0.816932	0.950084	30.2588	18.5365	25.6484	20.3845	22.8607	26.1737
BSDC1	0.315115	5.05016	0.36981	0.54311	0.848081	9.08041	6.99285	11.6667	8.29927	14.7187	12.4648
BSG	-0.482635	4.15466	0.403441	0.52532	0.841415	7.05806	2.42527	6.66902	1.76445	0.6871	19.0381
BSN	0.364257	6.9406	0.879291	0.348399	0.751926	41.3594	36.8624	37.1945	51.98	25.9486	65.6041
BSND	3.03858	3.3584	6.95618	0.00835472	0.258887	1.00671	0.0106923	0	2.76286	0.368601	5.66861
BSP1	1.77445	3.48989	3.43408	0.0638681	0.458331	0.00189993	1.15354	1.69906	2.75822	3.82075	4.20232
BSPH1	-0.913182	3.46288	1.00933	0.315067	0.73038	2.02112	5.61599	1.56043	2.82015	0.185137	1.07875
BSPRY	0.538461	4.0704	0.570756	0.449961	0.802287	2.0226	6.74909	2.39836	2.73065	7.16894	5.99408
BST1	-0.974038	6.15061	5.11345	0.0237439	0.353391	27.243	45.8449	25.5125	9.1967	15.3877	24.2121
BST2	-0.00745384	4.85039	0.000168829	0.989633	0.995948	7.06603	12.5402	7.36885	7.39446	7.84432	10.8339
BSX	0.622174	3.89877	0.680304	0.409485	0.782813	2.02083	1.2347	5.10565	6.53992	2.41096	4.052
BTAF1	-0.598248	6.41474	1.85525	0.173178	0.613738	38.3325	25.4601	41.4547	18.4779	52.6221	18.4649
BTBD1	0.0376028	4.39018	0.0034701	0.953026	0.98764	8.06525	3.55232	5.77385	5.55164	8.88237	4.52276
BTBD10	-1.014	4.97334	3.51457	0.0608351	0.451471	18.1493	3.66739	15.8141	5.54337	5.89978	7.82189
BTBD11	-0.17897	5.91916	0.166667	0.683092	0.904221	19.1712	21.8824	24.8726	20.423	10.5008	25.2152
BTBD16	-0.113014	6.17493	0.0717506	0.788805	0.941869	32.2757	21.9501	23.9339	27.8703	17.7578	25.4998
BTBD17	0.704701	2.65788	0.197194	0.656997	0.893608	1.00671	0.0106923	0	0	0.0774043	1.30722
BTBD18	1.10775	4.24376	2.77025	0.0960351	0.519448	2.02171	3.45505	4.1828	4.59098	4.37131	11.1246
BTBD19	-0.167922	6.45557	0.165444	0.684194	0.904408	24.2189	46.9759	27.1945	37.1992	9.05255	33.4107
BTBD2	-0.156145	5.1298	0.0823072	0.774196	0.934712	9.08441	8.16863	17.5809	8.28933	0.883962	25.3976
BTBD3	-0.35775	6.43457	0.761806	0.382767	0.768826	32.2839	29.9933	39.7929	34.4059	12.6012	29.1311
BTBD7	-0.499034	7.83043	1.95761	0.161774	0.607978	120.04	89.8251	81.788	55.6264	70.1399	80.1265
BTBD9	-0.647431	6.77398	2.68419	0.101353	0.527655	33.2997	64.2734	45.4596	25.0123	25.1518	39.4589
BTC	-0.904829	6.52624	4.72221	0.0297786	0.367435	40.3539	42.589	43.019	11.9667	21.1241	34.9976
BTD	-0.0950626	8.14069	0.0716044	0.789016	0.94193	125.086	115.058	80.0787	159.755	84.1346	74.7061
BTF3	0.830435	3.14782	0.597087	0.439694	0.797973	1.00946	1.15398	0.800504	0.898644	3.37646	1.71982
BTF3L4	-0.290963	4.69004	0.259359	0.610563	0.876345	10.0853	8.0842	7.38492	7.42639	9.09257	5.08757
BTG1	-0.513323	3.44385	0.328291	0.566669	0.861303	3.02579	2.32949	2.45797	1.85247	0.21231	2.46718
BTG2	-0.729668	7.13594	3.61169	0.0573787	0.438868	68.5964	54.1786	66.2001	43.6475	30.9088	38.4614
BTG3	-0.0793461	3.66756	0.00925796	0.923347	0.985048	2.02097	3.43892	3.32005	4.68858	2.14323	1.56619
BTG4	0.290858	3.66894	0.127402	0.721142	0.917789	3.0257	1.2251	3.34704	0.877085	2.20831	5.73556
BTK	0.816204	4.80998	1.98551	0.158816	0.603848	6.05417	9.09951	4.01874	12.0418	24.638	5.34262
BTLA	-0.286362	3.41292	0.0986281	0.753483	0.926364	3.02465	2.31405	1.59684	3.76529	1.96236	0.351488
BTN1A1	1.17691	6.32901	7.25422	0.00707501	0.25634	23.1955	21.7855	8.87147	35.2049	75.6403	27.874
BTN2A2	-0.566633	5.67368	1.40817	0.235364	0.677745	20.1769	17.337	23.2238	11.0862	6.74024	24.4271
BTNL10	-0.843818	2.50346	0.192178	0.661111	0.894403	0.00068087	0.0106071	0.857995	0	1.51414	0
BTNL2	-0.0688418	4.43137	0.0121874	0.912095	0.982449	3.03448	11.3171	5.73515	5.55284	5.81301	6.54598
BTNL9	1.45155	4.15794	3.61827	0.057152	0.438093	2.02119	6.7005	0.701279	3.63399	17.1033	6.26262
BTRC	0.674698	5.91039	2.08512	0.148744	0.589629	10.0969	23.9788	14.8371	16.5937	63.6376	23.2519
BUB1	-0.254271	5.13398	0.242156	0.622655	0.881725	13.1134	12.6574	10.6914	12.0877	16.0238	4.21441
BUB1B	0.226632	5.12863	0.196419	0.657629	0.894051	9.08215	8.13475	13.3461	11.115	16.4114	9.83928
BUB3	-0.032359	4.15871	0.00228992	0.961833	0.98764	5.04421	3.52144	5.83223	3.68392	4.03347	6.08026
BUD13	0.241548	5.99722	0.287275	0.591973	0.86968	34.2825	13.9579	14.735	25.0561	38.2971	11.8208
BUD23	-0.133021	3.44146	0.0217598	0.882728	0.973966	2.01926	3.40186	1.5963	0	1.99543	3.8659
BUD31	-0.251073	4.47594	0.172552	0.677855	0.901366	8.06871	10.2384	3.13785	2.7223	5.77885	8.62626
BVES	0.313875	3.99503	0.196008	0.657964	0.894142	5.04042	4.56964	1.53258	3.68901	0.454851	7.5325
BYSL	-0.302579	5.59585	0.420102	0.516888	0.83862	14.1287	13.9092	25.0118	17.6688	13.4889	12.2338
BZW1	-0.538013	6.17471	1.59162	0.207099	0.65217	37.3188	19.7241	31.4581	22.285	22.5684	16.9301
BZW2	-0.145567	6.05823	0.113326	0.73639	0.923111	27.2349	21.92	23.1287	29.7703	22.7297	13.7483
C10H10orf113	-0.21802	5.83882	0.208597	0.64787	0.893608	23.2001	21.8567	17.277	13.8305	46.6622	14.2966
C10H10orf67	0.792148	5.22659	2.48199	0.115161	0.548976	9.07943	9.20697	8.23417	16.7161	11.9087	16.6404
C10H1orf100	-1.06705	6.02214	5.85509	0.0155344	0.307217	29.257	35.6066	26.3881	11.0902	11.8079	19.3066
C10H1orf106	2.80614	3.53981	5.50199	0.0189975	0.330747	4.02438	0.0388894	0	1.80615	5.37992	4.83739
C10H1orf115	-0.119016	3.44526	0.0175283	0.894673	0.976495	3.02465	2.31405	1.59684	2.79924	0.244205	2.393
C10H1orf53	-0.362322	3.86149	0.210142	0.646658	0.893608	5.04152	4.58593	2.38403	0	6.58354	3.59306
C10H9orf153	-0.807087	5.79547	3.17552	0.0747535	0.479227	20.181	30.9547	21.4377	12.9787	6.66139	19.3976
C10H9orf24	0.530219	5.86329	1.38927	0.238532	0.681083	18.1563	9.3716	20.806	19.4439	33.1336	19.892
C10H9orf3	-1.16148	9.31019	12.9338	0.000322906	0.118526	312.73	319.972	340.863	153.13	114.477	165.334
C10H9orf64	-0.425272	4.49263	0.497376	0.480657	0.821134	9.07622	5.82658	7.42967	6.51076	5.72975	4.58363
C10H9orf72	-0.580142	5.49301	1.48537	0.222941	0.666816	15.1364	19.5402	19.0443	7.3579	11.5123	16.3518
C12H17orf100	-0.100166	7.3362	0.0700538	0.791259	0.942983	69.603	37.0298	73.7573	68.7249	73.033	28.3292
C12H17orf105	-0.639255	5.49241	1.77894	0.182283	0.623946	20.1739	15.0424	19.0381	10.1812	13.0987	11.8222
C12H17orf47	1.17744	4.8855	4.27986	0.03857	0.397797	5.0464	10.1633	2.32041	13.928	19.7653	6.61135
C12H17orf49	1.06071	3.58242	1.46975	0.225389	0.668037	3.02186	1.18792	0.759867	4.66455	0.376497	4.22647
C12H17orf50	-0.401255	4.20245	0.375771	0.539877	0.846826	7.05884	1.30048	8.40458	4.64307	0.439465	6.17294
C12H17orf53	0.457526	5.64615	0.968626	0.325026	0.73648	8.07983	20.5475	14.0455	23.235	17.3864	17.6122
C12H17orf58	-0.759211	4.94939	1.99763	0.15755	0.601824	13.1133	5.92459	16.7034	3.64738	10.6586	7.72931
C12H17orf62	0.0673297	5.62185	0.0214884	0.883457	0.974058	18.1562	17.2489	13.1383	20.4553	8.60695	19.7099
C12H17orf64	-0.112355	3.55141	0.0169751	0.896338	0.976692	1.01371	3.4203	3.34541	1.8359	2.06717	3.04181
C12H17orf67	-0.15847	4.50886	0.0695255	0.79203	0.943318	11.0872	6.9206	3.13949	4.60242	8.92925	5.83582
C12H17orf74	2.88997	3.52651	6.53234	0.010595	0.278507	2.0124	0.0206995	0	2.75001	2.34559	6.22668
C12H17orf75	-0.198651	5.64062	0.178517	0.672652	0.899303	29.2406	15.0496	11.3952	9.20279	18.5972	19.173
C12H17orf78	0.690827	6.07418	2.44373	0.118	0.552826	20.1737	17.2921	16.492	27.8137	45.9866	19.6517
C12H17orf80	0.0432542	5.70329	0.00889516	0.92486	0.985048	15.1357	24.0157	13.1112	23.2578	15.5307	14.5585
C12H17orf82	-0.885558	4.49652	2.14709	0.142845	0.585143	5.05151	13.6323	7.38056	2.74094	2.41616	7.51543
C12H17orf97	0.828395	3.49401	0.856134	0.354826	0.753777	0.00298762	3.3545	1.64023	2.77302	2.1772	3.62726
C12H17orf98	-0.38354	6.39167	0.874686	0.349664	0.752261	23.2113	45.8586	31.3886	24.1114	17.8495	32.9192
C13H21orf140	-0.458423	6.62147	1.2888	0.256274	0.694949	30.2717	48.2474	42.2063	38.1116	35.5214	15.9967
C13H21orf2	0.25041	2.99635	0.045666	0.830785	0.957397	1.0095	2.23023	0	2.83285	0.15297	0.438337
C13H21orf59	-0.47232	3.81175	0.335629	0.562365	0.858994	1.01835	14.5706	3.16549	1.82588	0.318461	5.09907
C13H21orf62	-1.73456	3.1521	2.40391	0.121037	0.557599	3.02475	3.40284	0.727727	0.932343	0.0789175	0.551554
C13H21orf91	0.174994	4.61298	0.0904286	0.763634	0.931094	8.06805	4.6933	7.46399	4.5817	10.792	8.31916
C13H3orf14	0.025365	3.9504	0.00117763	0.972625	0.9901	3.0294	2.37895	5.90685	3.70067	3.88627	4.14341
C13H3orf18	-0.0350508	4.25518	0.00285069	0.95742	0.98764	5.04545	7.94669	3.19322	4.62236	5.65446	5.31424
C13H3orf20	0.351329	5.12295	0.460684	0.497307	0.828609	11.0949	14.797	3.92596	11.1088	19.7112	8.52722
C13H3orf30	0.621179	4.29213	0.925363	0.336074	0.742535	6.04821	3.49979	3.24005	6.48819	5.91067	7.13712
C13H3orf33	1.94989	4.47745	8.52353	0.00350688	0.204223	4.03113	2.33027	1.57849	13.0255	17.6659	2.94981
C13H3orf35	0.103996	3.30573	0.0109427	0.916688	0.983951	0.00348495	4.45699	1.61636	1.84864	3.38643	1.01353
C13H3orf38	-0.744471	6.13845	2.96424	0.0851287	0.495724	37.3197	18.5952	34.8153	21.3732	22.2914	12.0228
C13H3orf52	0.207655	4.25804	0.10348	0.747693	0.925934	3.03165	5.72825	5.83014	3.66799	5.74327	7.28979
C13H3orf56	0.983457	3.69288	1.34365	0.246396	0.689174	4.02813	1.20218	0.743275	5.60502	2.32975	3.45483
C13H3orf58	-0.298721	4.14576	0.183065	0.668754	0.897848	5.04502	3.53159	6.68965	2.73428	10.0505	3.31546
C13H3orf62	0.803029	4.53624	1.79182	0.180709	0.621959	6.05039	4.62906	4.07884	10.2312	6.19834	8.87466
C13H3orf67	0.560233	5.36224	1.29673	0.254814	0.694684	5.0541	17.0684	10.7344	10.1351	23.6307	15.9265
C13H3orf70	-0.327681	4.65947	0.331838	0.564581	0.860208	13.1045	4.73453	7.38755	8.38169	2.65177	7.8035
C13H3orf80	-0.390144	5.07961	0.575962	0.447902	0.800808	17.1413	11.5417	8.12661	12.1083	6.27428	8.80361
C13H3orf84	-0.383669	3.73117	0.228624	0.632547	0.887003	3.02853	1.25315	5.93689	1.82966	2.12022	3.69786
C13H7orf73	1.31505	3.68373	2.34058	0.126047	0.561885	1.01142	1.18687	2.53791	3.69466	3.93813	4.79018
C14H10orf10	-1.58355	5.66957	9.60984	0.00193609	0.169581	31.2661	10.5904	31.5779	4.56393	4.6188	17.4044
C14H10orf105	0.726944	5.37235	2.21921	0.136307	0.57609	11.0958	11.4802	8.18358	18.5747	12.0506	19.0627
C14H10orf107	-0.124817	5.04082	0.0554614	0.813819	0.949823	14.1175	9.26675	9.02189	8.31129	17.6864	7.37998
C14H10orf120	-0.189723	5.84453	0.181171	0.67037	0.89851	16.147	24.113	22.359	20.4359	12.1565	20.8632
C14H10orf128	-0.0284696	5.28409	0.00334326	0.953891	0.98764	6.06339	18.2613	14.0946	7.35158	16.4809	14.3209
C14H10orf35	-0.662627	4.21316	0.992426	0.319153	0.732917	1.01845	10.1938	7.49622	0	5.35427	6.26975
C14H10orf53	1.50975	2.82046	1.09583	0.295186	0.722596	1.00671	0.0106923	0	1.86764	3.19115	0
C14H10orf62	-0.257608	5.93012	0.344543	0.55722	0.85549	26.2255	19.637	22.3127	26.0599	10.4795	18.9107
C14H10orf71	-0.348279	7.00644	0.819661	0.365282	0.761597	54.4742	40.4028	59.6473	44.5642	27.4668	47.5775
C14H10orf76	0.482896	6.03567	1.22875	0.267653	0.701622	22.1899	16.1833	18.168	22.2308	33.4841	24.7386
C14H10orf90	-0.415626	5.34714	0.729681	0.392989	0.774888	17.1475	18.3469	10.6084	13.9552	6.4839	12.5053
C14H10orf99	-0.226615	3.90349	0.0898748	0.764337	0.931335	5.04164	5.68175	1.51977	1.81507	5.2387	3.54171
C14H12orf43	0.397672	4.03919	0.313643	0.575455	0.865305	4.03484	5.66153	1.53208	5.57916	4.05318	4.68428
C14H12orf49	-0.416811	10.1315	1.79944	0.179785	0.621057	523.565	448.899	455.793	356.345	444.606	271.87
C14H12orf65	0.950554	3.24533	0.798711	0.371482	0.763423	0.00248499	3.32754	0.778026	1.84086	3.47124	1.65916
C14H1orf131	-0.192527	4.4653	0.100632	0.751073	0.926364	4.04183	8.02049	8.33278	7.45706	0.541931	7.28075
C14H1orf198	-1.10653	6.0713	6.38671	0.0114999	0.281726	33.2897	23.1521	38.16	13.9057	11.8353	17.3474
C14H22orf15	-1.75577	2.83983	1.56831	0.210456	0.654706	1.01051	1.17149	1.66798	0	0.0400443	0.6293
C14H22orf31	0.356655	4.25327	0.303454	0.581727	0.865696	7.05508	3.51233	3.22412	5.55593	4.21506	7.2504
C14H22orf39	-0.299172	4.5627	0.261196	0.609301	0.876004	8.07004	2.46738	11.77	4.60353	5.84623	7.87342
C14H5orf52	-0.354641	4.56363	0.316149	0.573933	0.865105	10.0831	9.16221	3.97575	6.43361	25.38	2.34025
C14H8orf74	0.403168	4.10697	0.349804	0.554226	0.853789	3.02957	4.5837	4.13524	4.62289	2.49345	7.38109
C15H2orf54	0.777692	2.91582	0.384305	0.53531	0.845179	1.00823	1.13365	0	0	0.145428	2.65167
C15H2orf66	0.754781	3.73387	0.768331	0.380737	0.768103	3.02465	2.31405	1.59684	3.63848	21.4825	1.81155
C15H2orf72	0.240875	2.98967	0.0417286	0.838138	0.960563	0.00189993	1.15354	1.69906	2.83285	0.15297	0.438337
C15H2orf76	-0.220778	3.6217	0.0690417	0.792738	0.943743	2.0209	2.34275	4.21058	2.78553	3.55982	1.60604
C15H2orf80	-0.101029	5.51659	0.0451302	0.831765	0.957658	21.177	12.7439	13.1495	12.9632	21.7423	10.9398
C15H2orf82	-0.59555	2.83951	0.202997	0.652314	0.893608	0.00189993	1.15354	1.69906	0.932343	0.0789175	0.551554
C15H2orf88	-0.845765	5.87795	3.25821	0.0710705	0.47321	22.1975	25.3314	28.1759	10.1425	25.0879	12.1782
C15H4orf47	-0.598852	4.75389	1.14363	0.284891	0.715834	10.0885	12.5825	7.335	9.33495	2.63428	6.48259
C16H5orf22	-0.579371	6.31728	1.78627	0.181386	0.623008	44.3773	11.7766	41.5069	42.8668	22.9516	7.54141
C16H5orf34	-0.630262	4.44338	1.04475	0.306722	0.725008	10.083	8.05237	4.83488	1.79345	7.08972	6.05085
C16H5orf38	1.57088	3.49139	2.06869	0.150355	0.591058	0.00558773	0.0893525	10.3774	3.72001	0.349783	4.29204
C16H5orf42	0.301223	7.63112	0.65287	0.419091	0.783415	77.672	43.9093	72.8647	101.236	99.5144	29.9724
C16H5orf47	0.647792	4.61346	1.2195	0.269462	0.702831	7.0586	6.86438	3.18138	11.1709	7.85225	7.53015
C16H5orf49	-0.507875	2.70267	0.105563	0.745254	0.925504	0.00132009	1.1333	0.826248	1.89674	0.0804846	0
C16H5orf51	0.305063	6.90577	0.553511	0.456889	0.80629	41.3596	36.8659	38.03	40.7556	98.1698	36.7656
C16H5orf58	2.08457	3.87377	5.267	0.0217362	0.343123	4.02631	0.0468919	0.760235	7.45864	5.74168	3.90717
C17H20orf141	0.210612	3.14591	0.039951	0.841577	0.961392	2.01562	0.0383945	1.66847	1.85938	1.87996	1.07332
C17H20orf173	0.0874241	5.2377	0.0305456	0.861258	0.9682	12.1058	7.04629	15.856	11.1088	16.4986	11.0863
C17H20orf194	-0.623265	6.94004	2.51156	0.113018	0.545277	42.3763	63.2095	53.7671	18.4564	46.435	39.2244
C17H20orf196	-0.284236	4.02344	0.157885	0.691113	0.906669	7.05508	3.51233	3.22412	3.7043	5.33781	2.79
C17H20orf202	0.169154	3.83573	0.0477393	0.827045	0.955366	3.02776	2.35633	4.18372	3.70718	3.83121	3.49592
C17H20orf24	-0.284651	3.51912	0.10539	0.745455	0.925504	5.03624	2.33105	0.714845	0.893077	3.461	2.37566
C17H20orf27	-0.206878	4.8162	0.142075	0.706228	0.912717	7.06661	13.6648	7.35614	8.35307	6.11608	8.95444
C17H20orf85	2.27903	3.10357	2.89342	0.0889458	0.504331	0.0013356	2.20107	0	2.79924	0.244205	2.393
C17H20orf96	0.588488	5.04605	1.28491	0.256992	0.696194	9.07829	4.73165	10.8546	10.1694	13.2433	14.3187
C17H8orf4	-1.78695	3.90469	4.81309	0.0282475	0.363116	5.04637	2.43108	9.28332	1.85747	3.29362	0.386244
C17H8orf48	0.0298133	3.79453	0.00145654	0.969557	0.989163	3.02785	3.45601	3.29715	4.66958	2.23864	2.85796
C18H7orf25	-0.0934619	3.55551	0.0117849	0.913553	0.982684	5.03598	0.0682762	2.45932	2.78803	2.0747	2.31927
C18H7orf31	-0.245411	5.09277	0.228301	0.632788	0.887141	11.0987	12.6461	11.5607	10.2063	11.2188	8.73334
C18H7orf34	0.568429	4.50514	0.89752	0.343451	0.747349	6.05156	6.84804	3.19388	6.4662	6.09673	10.3114
C18H7orf49	0.783589	3.83789	0.99633	0.318203	0.732406	2.02001	1.22454	4.24122	2.73503	0.487667	9.53112
C18H7orf57	-0.337763	3.62232	0.134542	0.71377	0.91577	4.03247	3.44087	1.56149	11.3101	2.41299	0.153385
C18H7orf71	0.268989	3.13047	0.0629718	0.80186	0.947373	3.02015	0.0386406	0.779072	2.82015	0.185137	1.07875
C1D	-0.344866	3.69747	0.161931	0.687386	0.90574	6.04417	1.24623	2.41874	1.80915	9.62669	1.45222
C1GALT1	0.490274	4.99205	0.771669	0.379704	0.767671	5.05285	5.88265	17.7073	10.1814	14.7054	10.5288
C1GALT1C1	-1.02861	3.14225	0.923342	0.336602	0.742873	3.02338	2.29694	0.742893	0	0.112437	1.98186
C1GALT1C1L	-2.04491	4.42721	9.40728	0.00216202	0.171476	13.1084	2.49802	13.3697	2.79047	0.271478	3.05182
C1H14orf105	0.22385	3.55978	0.067869	0.794466	0.944302	3.02475	3.40284	0.727727	0.883583	3.61109	3.6864
C1H14orf166	-1.04431	3.51103	1.36206	0.243184	0.68593	2.02171	3.45505	4.1828	0.906257	1.87321	1.79694
C1H14orf28	-0.680671	3.89174	0.797105	0.371963	0.763619	2.02418	4.61183	6.73702	2.77768	3.63212	2.2531
C1H14orf37	-1.26373	3.63081	2.08218	0.149032	0.589697	5.04127	2.38041	4.137	2.81778	1.88685	0.390257
C1H14orf39	1.07371	4.58868	3.15812	0.075554	0.479507	4.03733	4.61394	4.9732	3.62295	15.9128	10.7131
C1H15orf41	0.567995	5.36507	1.29407	0.255304	0.694684	8.07615	15.959	9.01696	15.7546	27.0685	10.1945
C1H15orf52	-0.581659	6.30386	1.76645	0.183826	0.626584	32.2825	19.7502	44.886	42.8622	8.96505	19.8619
C1H15orf57	-0.0585099	3.96213	0.00624909	0.936992	0.987296	3.02974	6.7721	2.38278	2.74578	8.37653	2.72763
C1H15orf61	1.51905	2.96211	1.275	0.258834	0.69845	2.0124	0.0206995	0	0.907533	0.179382	2.55245
C1H15orf62	-0.365818	5.9969	0.678315	0.41017	0.782813	19.1736	26.4497	28.1917	15.7288	10.539	31.5028
C1H15orf65	1.84109	2.9563	1.66534	0.196888	0.641381	0.0013356	2.20107	0	0.904926	3.28408	1.06777
C1H18orf25	-0.23385	5.59507	0.250568	0.616677	0.878534	17.1508	20.6531	14.8053	11.0853	15.1869	17.967
C1H18orf54	-0.639766	5.16175	1.56035	0.211618	0.655815	18.152	9.33462	14.0548	8.33501	12.6164	6.8655
C1H18orf63	0.697112	5.6216	2.02969	0.154256	0.596853	21.1707	11.5609	6.41071	17.5727	41.5641	14.3061
C1H6orf120	-0.669647	5.86774	2.10325	0.14699	0.588589	27.2349	18.5269	26.5111	26.1079	8.56766	12.7629
C1H6orf163	0.0533573	3.70969	0.00426338	0.94794	0.98764	4.03236	2.34429	2.43701	4.67864	2.1926	2.21034
C1H6orf183	0.213755	7.13806	0.310224	0.577545	0.865619	54.471	31.2468	54.6884	58.4742	78.3077	30.154
C1H6orf203	-0.142295	4.19352	0.0460309	0.83012	0.956984	4.03876	4.63921	6.68852	3.68377	7.05172	4.01862
C1H9orf131	0.33652	6.76264	0.638749	0.424167	0.786869	29.2603	43.6165	31.3691	37.0195	120.03	32.4864
C1H9orf135	-1.27008	3.63608	2.09936	0.147365	0.588698	3.02957	4.5837	4.13524	0.904926	3.28408	1.06777
C1H9orf152	-0.504443	5.67824	1.08948	0.296591	0.722596	15.1384	18.457	25.7871	8.26241	28.513	13.3939
C1H9orf16	-0.351838	3.26178	0.131497	0.716886	0.916566	2.01803	0.0537634	3.40772	0.907533	0.179382	2.55245
C1H9orf40	0.199245	4.45341	0.0957501	0.756991	0.927485	8.0654	4.66511	4.90193	16.8569	6.20187	3.03261
C1H9orf43	-0.132845	3.9121	0.0315437	0.859033	0.967662	2.02315	5.67785	4.13435	3.71001	2.27413	4.21445
C1H9orf50	0.432527	4.54639	0.540773	0.462115	0.809121	2.02605	6.87219	8.39822	6.4662	6.09673	10.3114
C1H9orf57	-0.472909	3.54142	0.301644	0.582855	0.865696	4.03226	1.23581	3.32166	1.84472	0.24083	3.12895
C1H9orf66	0.576431	3.07284	0.268274	0.604494	0.87496	1.00946	1.15398	0.800504	2.82015	0.185137	1.07875
C1H9orf78	-0.809394	3.93105	1.16065	0.281335	0.714684	5.04432	4.62804	4.9533	3.73353	2.13547	2.26166
C1H9orf84	0.086737	5.60819	0.0344453	0.852763	0.964801	15.1337	13.8707	18.2601	17.6349	18.7745	14.6144
C1H9orf85	1.14265	3.77471	1.93937	0.163741	0.608802	2.01818	2.29617	1.61743	3.68909	3.98711	5.43586
C1QA	1.05261	3.65228	1.38289	0.239613	0.682249	1.01239	4.45814	0.742125	5.60988	3.85235	2.115
C1QB	1.32572	3.06438	1.22543	0.268302	0.701785	0.00132009	1.1333	0.826248	2.76721	9.40469	0
C1QBP	0.0244794	4.05856	0.000978531	0.975045	0.990994	3.03037	5.69671	4.11399	4.62435	10.0908	1.98406
C1QC	0.949976	3.52769	1.08191	0.298274	0.722596	1.01152	3.35543	0.759126	8.46814	0.414721	2.09309
C1QL2	2.14069	3.67333	5.34963	0.0207294	0.338486	0.00192055	2.22961	0.80019	5.58261	2.43757	5.39253
C1QL3	0.103805	5.37908	0.0454931	0.831101	0.95746	12.108	10.4433	16.6525	5.4687	16.6894	19.362
C1QL4	0.524235	3.37906	0.32396	0.569239	0.863102	0.00295968	2.27561	2.53725	2.79047	0.271478	3.05182
C1QTNF1	-0.0424299	3.93489	0.00316193	0.955158	0.98764	6.04692	2.38115	3.25816	4.65684	0.398338	4.87688
C1QTNF12	-0.545086	4.86203	1.00887	0.315176	0.73038	10.0898	3.64438	17.6445	5.5314	0.638259	13.123
C1QTNF2	-0.324085	4.52541	0.301558	0.582909	0.865696	6.05671	9.15684	7.42674	4.60876	2.57719	9.29962
C1QTNF3	0.159743	4.40533	0.0652128	0.79844	0.946523	7.05874	7.96649	2.32146	6.49183	8.96094	4.4873
C1QTNF4	-0.104743	6.83318	0.0719231	0.788558	0.941843	33.2971	33.4878	58.9732	39.9029	36.2948	40.8699
C1QTNF5	0.531065	4.58068	0.814468	0.366805	0.762286	2.026	5.76722	9.27918	14.9634	2.81318	6.90306
C1QTNF6	-0.0500209	4.55372	0.00729133	0.931952	0.986857	5.04898	4.69918	10.9384	7.43188	4.33484	7.78864
C1QTNF7	0.0886445	6.15446	0.040024	0.841434	0.961326	22.1963	27.5659	22.2858	37.2515	29.6986	5.12839
C1R	-0.453516	7.62965	1.51747	0.218006	0.662659	59.5286	110.309	79.3777	58.4611	24.324	87.7875
C1RL	-0.199665	6.04016	0.216602	0.641643	0.892224	19.1732	20.791	32.4371	18.5307	14.0806	28.8662
C1S	-0.876656	6.38139	4.06959	0.0436655	0.403889	27.2457	51.601	33.0136	16.6479	10.6575	36.971
C2	0.188233	6.39431	0.205194	0.650562	0.893608	19.1758	41.2033	23.0615	39.0512	7.25436	38.2789
C2CD2	-0.869271	5.71588	3.492	0.06167	0.453358	28.2407	10.5759	29.0903	18.6584	3.01268	12.4384
C2CD2L	0.311372	6.75665	0.627589	0.428244	0.791071	41.3555	23.1779	38.105	57.6217	29.3487	39.5274
C2CD3	-0.178181	7.31698	0.224363	0.635737	0.888919	64.5622	42.7462	75.4199	53.8164	62.1645	47.1341
C2CD4B	-0.411263	4.50147	0.471998	0.492072	0.82578	8.06995	8.04996	6.56106	5.5612	4.17753	6.61035
C2CD4C	-0.0305015	4.09646	0.00190345	0.965201	0.98764	6.04928	3.51145	4.09694	5.58954	2.40363	4.74732
C2CD4D	-0.443245	3.64206	0.283848	0.594191	0.870485	4.03327	0.0799824	5.07593	2.79047	0.271478	3.05182
C2CD5	0.32611	7.12208	0.725342	0.3944	0.775296	45.3961	34.6475	53.0502	59.4015	64.07	45.2731
C2CD6	0.972744	5.73564	4.14386	0.0417893	0.4014	8.07804	16.0171	13.2507	24.0955	45.5479	14.8192
C2H11orf24	0.258504	5.46729	0.280294	0.59651	0.871522	16.137	12.693	11.5066	13.8842	5.05231	28.0619
C2H11orf49	-0.338155	4.95303	0.401937	0.526093	0.841533	15.1242	8.14738	9.02272	6.45492	12.5277	7.55876
C2H11orf58	-1.7517	2.84209	1.56183	0.211401	0.655815	1.01051	1.17149	1.66798	0.944145	0.0408957	0
C2H11orf68	0.310333	4.73313	0.313814	0.575351	0.865305	5.04934	9.14226	7.44276	7.39586	2.82303	14.183
C2H11orf74	-0.175585	4.3203	0.0762029	0.782511	0.938174	6.0532	6.87722	4.90027	5.56941	5.66662	4.6261
C2H11orf80	0.431093	6.01524	0.946369	0.330648	0.738937	14.13	19.5662	23.2632	23.1645	40.3472	18.533
C2H11orf84	0.830307	5.70998	3.21572	0.0729383	0.476436	7.0709	11.5545	19.2496	32.5857	7.06696	23.7531
C2H11orf86	1.042	4.48187	2.88234	0.0895602	0.505809	3.03021	3.49709	5.87921	11.1782	2.80961	10.208
C2H11orf91	-0.575317	5.99984	1.74266	0.186807	0.630346	28.2451	15.1497	34.9177	15.7501	15.5034	20.9125
C2H11orf94	0.78058	2.91434	0.386869	0.533952	0.844116	1.00819	0.0205465	0.826505	0	0.145428	2.65167
C2H11orf95	-0.347922	4.98875	0.441468	0.506417	0.83379	9.08369	14.8574	9.86495	8.33994	6.21018	10.8504
C2H11orf96	0.0386811	3.09923	0.00135605	0.970625	0.989378	1.01056	2.25482	0.778376	0	0.176608	3.31692
C2H11orf98	0.262111	3.44177	0.0817962	0.774879	0.935099	5.03439	0.0616873	1.59791	2.79047	0.271478	3.05182
C2H19orf25	-0.320901	4.24432	0.195958	0.658005	0.894142	5.0465	11.2618	1.4694	0.836117	2.76966	18.3896
C2H19orf35	0.547227	5.59352	1.34603	0.245976	0.688732	19.1573	10.443	9.80882	17.608	24.1083	16.9904
C2H19orf38	-0.0469878	6.68478	0.0135219	0.907428	0.981014	32.286	35.7089	43.1005	33.386	16.5386	55.2133
C2H19orf43	-0.20222	4.94641	0.13854	0.709738	0.913912	18.1445	8.14999	6.45434	11.1676	11.0547	5.56565
C2H19orf44	-0.194859	5.63856	0.177683	0.673373	0.899565	15.1363	18.4139	19.8975	13.8946	13.6085	18.5411
C2H19orf53	0.0502335	3.8921	0.00417253	0.948497	0.98764	1.01726	2.41382	11.1124	1.80976	2.29984	6.30161
C2H19orf57	-0.507733	5.67175	1.11122	0.29182	0.720737	16.1461	22.9643	20.6871	7.33136	11.9132	25.6371
C2H19orf60	-0.812879	4.56195	1.84147	0.174783	0.615446	6.05891	11.4277	9.09658	8.42816	4.08296	2.64475
C2H19orf66	0.38988	5.6613	0.716303	0.397362	0.777734	12.1102	17.2096	14.8819	24.1774	12.2324	20.1525
C2H19orf67	-0.510656	5.9521	1.32903	0.248981	0.69105	21.1898	38.8819	16.357	9.19045	18.8471	24.1086
C2H19orf70	0.0721851	3.48457	0.00695225	0.93355	0.987158	1.01295	1.21284	4.2742	2.79047	0.271478	3.05182
C2H19orf71	0.25343	4.1941	0.150507	0.698052	0.909495	6.04914	2.40041	4.9751	3.67271	2.51595	8.72693
C2H1orf35	-0.975349	5.63755	4.32805	0.0374925	0.393326	16.1482	21.8853	28.261	9.24668	8.13692	15.1407
C2H5orf15	1.45575	3.92064	3.47178	0.062428	0.455387	3.02329	1.20163	1.61796	6.51177	2.53619	6.62481
C2H5orf24	-1.18554	5.46431	5.92257	0.0149504	0.301385	15.1389	26.3529	19.8265	6.45211	6.22167	12.8342
C2H5orf30	-0.775637	4.92172	2.07382	0.14985	0.590728	7.07006	12.6505	15.8497	7.42831	5.96165	7.09299
C2H5orf46	0.00970015	4.46277	0.000208827	0.98847	0.995402	6.05417	9.09951	4.01874	2.69223	20.3447	6.21101
C2H5orf63	-0.387025	4.06857	0.298401	0.584888	0.866528	4.03826	6.82923	4.07723	2.75344	6.8086	2.78052
C3	0.820276	7.24975	4.59365	0.0320938	0.375054	38.3363	49.3777	32.1411	51.8962	97.3807	64.3496
C3AR1	0.120081	6.71163	0.0844631	0.771339	0.933286	36.3171	34.5565	36.3964	32.4135	70.1828	30.9467
C3H16orf45	0.0210211	6.66354	0.00275045	0.958174	0.98764	34.3011	34.5551	38.0799	18.4527	41.3144	47.1904
C3H16orf52	-0.616222	5.94759	1.7386	0.18732	0.631171	34.2896	23.067	18.0454	15.7342	34.0603	10.1149
C3H16orf54	1.02824	4.90888	3.20902	0.0732372	0.477284	4.04126	6.90069	8.35398	10.1073	5.2025	44.1008
C3H16orf58	1.77824	4.48901	7.71486	0.00547816	0.237802	2.02083	1.2347	5.10565	9.26859	0.759512	16.0314
C3H16orf59	3.13989	3.40751	7.60204	0.00583165	0.240985	1.00671	0.0106923	0	2.75733	0.390378	6.31733
C3H16orf62	-0.368318	8.11607	1.13327	0.287083	0.717344	105.927	107.083	129.961	109.563	87.3166	69.4938
C3H16orf71	-0.031731	5.38799	0.00408499	0.949039	0.98764	16.1378	14.9449	10.642	12.0169	26.7548	9.6386
C3H16orf72	-0.895802	6.57872	4.89222	0.026981	0.361203	48.4201	36.9206	46.3465	25.0657	15.9821	28.0427
C3H16orf82	0.203698	3.14182	0.0375467	0.846357	0.962763	2.01562	0.0383945	1.66847	0.906257	1.87321	1.79694
C3H16orf89	1.70342	3.88231	4.40185	0.0359034	0.388997	1.01147	2.27634	1.64075	4.61513	4.16826	7.30552
C3H16orf90	0.708257	2.65867	0.198803	0.65569	0.893608	0.00068087	0.0106071	0.857995	0.932343	0.0789175	0.551554
C3H16orf91	0.637732	3.26134	0.421095	0.516393	0.83862	0.00246003	2.25413	1.66748	1.84472	0.24083	3.12895
C3H16orf92	1.44822	2.85386	0.952119	0.329184	0.737862	0.0013356	2.20107	0	2.83285	0.15297	0.438337
C3H16orf96	0.124495	6.77098	0.097701	0.754607	0.926505	52.4441	14.0741	40.6001	59.5076	31.0439	30.4156
C3H2orf16	-0.525367	4.44422	0.742259	0.388941	0.772071	6.05642	5.82377	10.0409	5.57278	4.09676	5.32715
C3H2orf40	1.89337	2.92888	1.94139	0.163522	0.608802	0.000689463	1.10914	0	1.85747	3.29362	0.386244
C3H2orf42	-0.280155	5.05671	0.281616	0.595645	0.87125	10.0912	13.7531	10.7129	8.32098	15.9485	6.7895
C3H2orf49	-1.33517	5.42803	6.69139	0.00968983	0.269732	11.1112	51.3474	19.6995	11.1819	7.77824	6.26873
C3H2orf50	2.32217	3.06174	3.32581	0.0682043	0.467175	1.00671	0.0106923	0	1.84472	0.24083	3.12895
C3H2orf68	-0.680752	5.80378	2.22748	0.135579	0.57531	22.1956	26.4232	21.4539	15.7863	15.1521	12.8661
C3H2orf70	-0.343618	4.52221	0.290457	0.589929	0.868868	11.0886	9.15058	2.2793	3.61404	28.7352	4.17651
C3H2orf71	-0.226121	7.60279	0.385656	0.534594	0.844685	88.7698	70.2596	69.4229	81.7273	53.6734	59.0226
C3H2orf73	-0.542606	6.27966	1.68138	0.194745	0.639205	31.2743	26.5633	38.1502	25.0808	19.324	21.2341
C3H2orf74	-0.380828	5.52893	0.656153	0.417924	0.782872	21.1801	11.6464	19.0609	12.0422	10.0249	16.841
C3H2orf78	1.50681	4.56856	5.3649	0.0205486	0.338074	2.02328	7.86165	2.38216	11.1478	9.63385	9.37422
C3H2orf81	1.13986	4.46646	3.38193	0.0659187	0.461283	4.03567	4.58481	3.25665	8.34229	2.81128	12.8722
C3H2orf91	0.106166	5.79501	0.0497286	0.823537	0.953377	35.2878	8.28071	16.4442	35.4174	15.8004	11.3022
C3H7orf26	0.255159	3.42311	0.0827535	0.773601	0.934403	2.01811	1.20109	2.50822	0.890835	0.264469	4.5348
C3H7orf43	0.341804	5.5615	0.537771	0.46336	0.809468	14.1235	11.5819	15.7662	20.4458	8.64815	21.5628
C3H7orf50	-0.0962512	3.072	0.00765407	0.930284	0.986475	1.01051	1.17149	1.66798	0	1.79289	1.87864
C4A	0.829004	5.772	3.2236	0.0725878	0.476005	12.1085	10.4496	17.4976	28.8341	3.31742	30.0551
C4BPA	0.180261	5.62911	0.147079	0.701343	0.910039	18.1552	17.2334	11.4521	21.3789	23.8915	9.54124
C4BPB	0.0650299	4.20084	0.00865438	0.925881	0.985048	3.03157	4.62598	6.71185	3.66236	11.851	3.86714
C4H1orf112	0.417615	5.4098	0.735982	0.390954	0.773597	12.1062	16.001	8.13231	9.19884	23.6147	16.5698
C4H1orf146	-0.861475	3.47768	0.90022	0.342726	0.747177	2.02097	3.43892	3.32005	1.85747	3.29362	0.386244
C4H1orf162	-0.033064	8.4584	0.00951717	0.922285	0.984644	138.205	130.068	124.045	122.472	184.389	88.8715
C4H1orf189	-0.281133	3.79931	0.126786	0.721789	0.917789	6.04595	4.57078	0.681154	2.77302	2.1772	3.62726
C4H1orf194	0.0639965	5.37053	0.0154558	0.901061	0.978307	19.1576	12.6885	8.10297	13.8789	31.9638	7.70244
C4H1orf226	0.526894	8.65172	2.27037	0.131873	0.570188	134.169	156.384	83.3398	157.665	436.643	125.958
C4H1orf43	-1.08782	5.20424	4.48402	0.0342164	0.384765	15.134	8.23882	24.233	11.213	0.633599	7.72831
C4H1orf52	0.0549183	6.32454	0.0178208	0.893803	0.976426	33.2852	25.3683	23.9078	34.3796	18.0238	31.4838
C4H1orf54	-0.0702166	3.34672	0.00582269	0.939175	0.987474	0.0034242	2.29466	3.40611	3.76529	1.96236	0.351488
C4H1orf56	0.257696	3.77606	0.108532	0.741823	0.924863	1.0144	5.61463	2.435	1.81154	0.386457	7.04635
C4H1orf68	1.61311	3.41924	2.79455	0.0945892	0.51729	1.00946	1.15398	0.800504	2.76886	0.345907	5.01769
C4H8orf33	-0.731766	5.76927	2.49937	0.113896	0.546533	18.1644	27.5425	23.1548	16.7362	18.3351	7.82485
C4H8orf34	-0.157895	4.06251	0.050742	0.821778	0.952515	2.02437	7.90469	4.09362	1.80398	3.91786	6.21122
C4H8orf37	0.894465	3.88979	1.2612	0.261428	0.700561	2.02031	5.59159	0.713671	1.79504	8.5278	4.69735
C4H8orf46	-0.46692	6.45179	1.27243	0.259314	0.698752	25.2288	28.8779	53.2263	24.1058	36.8351	18.5592
C4H8orf59	-1.01339	3.14148	0.89787	0.343357	0.747231	3.0232	0.054063	2.50889	0.922717	0.114471	1.21616
C4H8orf76	0.371874	4.90217	0.490058	0.483903	0.822696	6.05769	8.06958	9.99994	8.31515	6.39477	15.2467
C4H8orf82	-1.26085	4.33432	3.76169	0.0524432	0.426098	6.0576	6.95631	10.8713	5.62696	0.357679	2.86747
C4H8orf88	0.581898	3.07649	0.272934	0.601372	0.873605	1.00946	1.15398	0.800504	0	3.27475	1.78988
C4H8orf89	0.230478	5.37675	0.199314	0.655276	0.893608	10.0929	18.2559	9.82165	12.9062	46.2486	10.0333
C5	0.657514	5.68003	1.95502	0.162051	0.60821	14.1229	19.4036	7.24965	16.6516	32.8189	16.8727
C5AR1	0.0292633	5.04273	0.0033526	0.953827	0.98764	7.06868	18.1714	7.31173	6.43262	6.40275	17.2172
C5AR2	-0.420924	4.3394	0.444242	0.505084	0.832623	4.04134	8.00713	7.47904	5.57916	4.05318	4.68428
C5H12orf10	-0.125724	4.56658	0.0443559	0.833193	0.958584	2.02765	12.4545	7.43973	7.4337	5.92155	6.45649
C5H12orf29	-1.0318	5.63132	3.94534	0.0470051	0.40977	27.2309	18.4827	18.1126	10.1188	43.8011	5.80904
C5H12orf4	0.404567	6.01301	0.869787	0.351017	0.752261	21.1828	16.1878	19.8601	25.9844	21.3177	27.9228
C5H12orf40	-0.40315	2.59175	0.0537453	0.81667	0.950042	2.0124	0.0206995	0	0	0.0400443	0.6293
C5H12orf45	-0.65468	6.04639	2.22655	0.135661	0.575412	35.301	27.6368	20.5336	15.748	23.8773	14.5625
C5H12orf50	0.959087	3.58531	1.097	0.294928	0.722596	1.01239	4.45814	0.742125	3.71426	3.77259	2.84836
C5H12orf54	0.63036	4.69573	1.21768	0.26982	0.702831	6.05361	3.55911	8.37906	8.32658	11.1488	9.42711
C5H12orf56	-0.180498	5.36531	0.135248	0.713053	0.915474	10.0949	16.0766	16.6066	11.1058	19.7616	9.14905
C5H12orf57	0.649638	2.66986	0.153898	0.694839	0.908191	0.0013356	2.20107	0	0	0.0774043	1.30722
C5H12orf60	-0.964556	3.2697	0.905684	0.341265	0.746488	3.02456	1.21395	2.482	0.912111	3.18229	0.430905
C5H12orf66	0.163891	7.90416	0.215426	0.642549	0.892757	90.7896	98.8786	58.5485	126.305	85.6109	65.8435
C5H12orf71	-0.109876	3.21001	0.0117499	0.913681	0.982684	1.01152	3.35543	0.759126	1.86121	0.182225	1.80386
C5H12orf73	-0.429097	5.0562	0.687907	0.40688	0.78151	9.08494	14.8899	12.4054	6.45017	9.45898	10.8175
C5H12orf75	-0.345272	6.20754	0.617473	0.43199	0.794395	41.3482	32.1747	12.1265	21.3095	41.7121	13.046
C5H22orf23	0.543066	3.52574	0.394821	0.529778	0.843967	2.01818	2.29617	1.61743	1.82588	0.318461	5.09907
C5H22orf46	0.320869	3.58516	0.129579	0.71887	0.917046	1.01306	3.40088	2.48064	1.80466	9.73694	2.08263
C6	0.372985	6.1746	0.702734	0.401869	0.779039	23.2019	20.7557	22.3275	24.9875	60.353	21.3856
C6H16orf46	0.249003	5.2937	0.259065	0.610765	0.876431	13.1125	9.28804	12.4231	15.7972	10.0825	14.8477
C6H16orf70	-0.573353	6.53376	1.99739	0.157575	0.601824	55.4717	27.7701	33.8288	29.7208	23.1201	25.3798
C6H16orf74	0.0115042	4.17425	0.00036204	0.984819	0.99433	4.03807	4.62701	5.83119	3.68158	2.45573	7.44565
C6H16orf78	0.822209	3.48378	0.846501	0.357547	0.755766	2.01697	1.18739	1.64127	3.72786	0.326025	3.6384
C6H16orf86	0.708257	2.65867	0.198803	0.65569	0.893608	0.00068087	0.0106071	0.857995	0.932343	0.0789175	0.551554
C6H16orf95	0.35026	5.06283	0.459238	0.497983	0.829132	8.0736	13.6665	6.49677	17.7173	8.21446	9.22182
C6H18orf21	-0.164082	4.0095	0.0477152	0.827088	0.955366	3.03054	7.88556	2.36793	1.78198	14.7706	3.21597
C6H18orf8	-0.526666	5.59134	1.24285	0.264926	0.701317	14.1299	22.9401	19.8642	9.223	18.2113	12.9689
C6H19orf12	-0.104808	6.15081	0.0604717	0.805753	0.948571	32.2749	17.4105	26.4806	18.5072	33.1513	21.132
C6H19orf18	0.514445	3.98241	0.501871	0.478682	0.819705	3.02794	4.54965	2.41678	3.68392	4.03347	6.08026
C6H19orf33	-1.05055	3.93784	1.91755	0.166131	0.609157	4.03885	5.74364	5.80931	3.74298	2.08233	1.61323
C6H19orf47	0.236305	6.25038	0.319289	0.572037	0.863824	26.2274	8.31006	37.5234	44.6888	7.2223	28.4172
C6H19orf54	1.10896	6.15838	6.54848	0.0104993	0.278321	17.1482	16.116	13.9994	41.8178	16.4505	39.2898
C6H19orf81	1.57472	2.83399	1.23915	0.265638	0.701317	0.000689463	1.10914	0	0	0.145428	2.65167
C6H19orf84	1.58941	5.23029	9.27896	0.00231881	0.175483	3.03353	10.179	4.89778	15.7471	8.67424	27.2609
C6H1orf109	-0.227809	5.06151	0.185415	0.666762	0.897156	9.08384	11.5162	13.2956	6.43206	17.647	8.68427
C6H1orf122	0.574098	3.06714	0.266262	0.605852	0.875135	1.00942	0.02967	1.6995	1.86121	0.182225	1.80386
C6H1orf123	-1.05268	3.79468	1.71432	0.190429	0.634872	3.03087	3.50882	6.73821	1.84282	2.00992	2.3844
C6H1orf141	1.0209	4.42801	2.54846	0.110406	0.540322	5.04176	6.77506	0.671238	8.34462	14.0354	4.31895
C6H1orf158	1.4246	3.73648	2.69809	0.100473	0.525989	2.01704	2.27707	0.759497	2.73023	10.1376	3.95297
C6H1orf168	0.492547	6.42973	1.32733	0.249285	0.691314	28.2443	25.3364	23.0996	33.3567	68.153	24.9085
C6H1orf174	1.53696	3.14044	1.85865	0.172785	0.6135	1.00823	1.13365	0	3.75647	0.247644	1.67352
C6H1orf210	1.03657	5.10623	3.98905	0.0458005	0.406849	5.04925	8.03438	8.31398	17.6659	8.46246	16.6973
C6H1orf216	0.162188	3.27987	0.0276965	0.867825	0.969449	3.02177	0.0466128	1.64179	0.898644	3.37646	1.71982
C6H1orf228	0.441428	6.2449	1.09978	0.294317	0.722596	32.2702	15.1081	19.7813	27.8134	35.6323	28.8959
C6H1orf50	-0.0343277	6.63772	0.00682879	0.934141	0.987158	32.2851	47.036	27.9955	27.7673	64.4183	27.9999
C6H1orf64	-1.60675	5.48571	8.69095	0.00319892	0.201437	8.08439	35.3779	20.6528	2.69243	4.58447	18.1518
C6H1orf87	1.43926	4.60801	5.27527	0.0216332	0.343123	3.02974	6.7721	2.38278	8.28051	26.3317	8.47047
C6H1orf94	2.34791	4.44404	11.4821	0.000703073	0.12332	3.02338	2.29694	0.742893	9.25404	12.9218	9.97554
C7	0.106273	5.06756	0.040597	0.840318	0.960773	8.07642	19.3018	6.44828	5.4885	12.992	14.5035
C7H14orf1	0.470018	5.4349	0.937061	0.333038	0.740536	15.127	13.7695	7.2805	12.9435	23.7185	14.6221
C7H14orf119	-0.371137	5.52165	0.606591	0.436077	0.797184	9.08995	20.6436	21.6249	18.6293	14.9878	7.22139
C7H14orf132	-0.788814	7.04722	4.17641	0.0409939	0.400473	36.3289	74.6883	69.5763	33.3947	21.8621	46.6374
C7H14orf159	-0.121962	5.90191	0.0738915	0.785754	0.940859	20.178	18.4822	24.8942	30.7356	14.0227	15.0687
C7H14orf53	-0.215651	3.0554	0.0356195	0.850304	0.964031	1.01051	1.17149	1.66798	0.903538	4.65935	0.382139
C7H14orf93	0.072651	5.66688	0.0247642	0.874956	0.972358	16.1423	17.2614	16.5282	11.9995	20.5248	20.2779
C7H15orf32	2.03836	3.12851	2.55134	0.110205	0.540316	2.0124	0.0206995	0	1.84086	3.47124	1.65916
C7H15orf39	-0.0172786	4.27805	0.000651422	0.979638	0.992828	7.05793	1.29523	7.54867	4.62064	0.513088	8.74501
C7H15orf40	-1.98201	3.32759	3.33073	0.0680005	0.466289	3.02691	3.43989	2.43634	0.92048	3.06885	0
C7H15orf59	-0.324667	4.13865	0.229147	0.632158	0.887003	4.03894	6.84537	4.93311	2.74778	3.92797	5.49757
C7H6orf10	-0.0937794	3.07787	0.00729622	0.931929	0.986857	1.01056	2.25482	0.778376	0.913373	1.79899	1.1364
C7H6orf106	0.359449	4.58701	0.386035	0.534393	0.844588	9.07251	4.67598	4.88713	6.46522	4.47045	11.6443
C7H6orf125	-0.319245	3.38288	0.122033	0.726841	0.919643	2.01911	1.21339	3.37527	1.85247	0.21231	2.46718
C7H6orf132	0.286447	7.03876	0.558548	0.454848	0.80532	48.419	40.3203	38.8179	62.2238	31.4734	59.3806
C7H6orf136	0.636607	4.98711	1.47806	0.224082	0.667462	4.0432	9.16675	10.0174	13.0018	4.81336	16.3444
C7H6orf15	-2.24033	2.48059	1.36774	0.242205	0.685006	2.0124	0.0206995	0	0	0	0
C7H6orf222	0.163754	5.91717	0.139375	0.708904	0.913747	13.1227	22.9539	22.398	24.1465	14.1331	25.6496
C7H6orf223	-0.162493	7.27918	0.185068	0.667055	0.897311	55.4867	56.4313	65.4077	58.4843	60.3056	41.0868
C7H6orf226	0.311466	3.9007	0.167306	0.682518	0.903987	3.02785	3.45601	3.29715	2.74814	6.88908	3.42335
C7H6orf229	0.518657	3.65503	0.383017	0.535995	0.845516	3.02465	2.31405	1.59684	4.66958	2.23864	2.85796
C7H6orf47	-1.99498	3.95481	4.7066	0.0300502	0.369192	4.04009	5.76941	7.52155	0	0.286631	5.94066
C7H6orf52	-0.72823	3.8436	0.847884	0.357155	0.75537	4.03673	6.79347	2.36854	4.69596	3.58129	0.282235
C7H6orf62	-0.49059	5.34063	0.912499	0.339455	0.74562	17.1475	13.8598	14.8638	7.35342	6.57346	21.5165
C7H6orf89	-0.424417	8.68613	1.67226	0.19596	0.641003	233.022	119.875	167.903	151.304	152.991	86.4895
C8A	1.23187	3.80895	2.25822	0.132911	0.57241	2.01811	1.20109	2.50822	4.63068	7.06688	3.33526
C8B	0.218228	4.57025	0.118204	0.730992	0.920562	5.04852	12.4232	3.14606	7.35415	29.1192	3.51199
C8H4orf17	-0.100693	4.99197	0.0341153	0.853462	0.965003	10.0891	13.7084	7.32413	8.30269	21.007	6.69272
C8H4orf19	0.199876	4.51409	0.113547	0.736143	0.923031	8.06634	4.67507	5.7561	6.4787	5.9897	8.40957
C8H4orf22	0.409232	2.83642	0.0958376	0.756884	0.927465	1.00823	1.13365	0	0	0.112437	1.98186
C8H4orf26	0.374117	6.00529	0.72549	0.394352	0.775296	26.2201	15.0622	16.4617	21.3044	36.733	19.2068
C8H4orf32	0.667588	2.89214	0.265374	0.606454	0.875346	1.00819	0.0205465	0.826505	0.912111	3.18229	0.430905
C8H4orf33	-0.102124	4.6678	0.0292223	0.864267	0.968958	8.07077	9.17197	6.54663	2.698	6.1557	14.9422
C8H4orf36	0.340266	5.62151	0.532678	0.465485	0.810797	11.1026	14.9634	17.452	25.1261	17.2897	13.2652
C8H4orf46	-1.88692	3.8294	4.15603	0.04149	0.401177	6.05094	1.28917	7.57278	5.67496	0.254721	0.321372
C8H4orf50	1.20677	4.30444	3.31216	0.0687729	0.467425	2.02179	4.5485	3.29636	9.30386	7.67426	6.33181
C9	-1.03182	6.98484	6.76886	0.00927801	0.266661	72.6279	40.4583	67.9012	29.6885	42.4599	19.0559
C9H11orf1	-0.252459	3.86694	0.110359	0.739737	0.923896	4.03556	3.48538	4.13612	2.76652	2.22334	4.27974
C9H11orf52	-0.186368	4.64395	0.103945	0.747147	0.925934	7.06417	10.2801	6.54578	7.42639	9.09257	5.08757
C9H11orf53	1.18193	5.55365	5.93273	0.0148645	0.301385	12.1012	10.3455	6.4888	14.7771	29.5108	22.4867
C9H11orf54	-0.364864	6.2089	0.747233	0.387357	0.771495	36.3102	18.5815	31.4727	24.1382	22.7875	20.581
C9H11orf57	-1.14563	5.14435	4.74532	0.0293812	0.366532	8.08102	23.9542	14.856	5.53465	10.6307	5.74472
C9H11orf63	0.41892	4.42519	0.437986	0.508098	0.834148	3.03304	10.1597	4.04433	8.37383	5.97227	6.41625
C9H11orf65	-1.01666	4.47636	2.75332	0.0970571	0.520647	9.07907	5.85893	10.8353	1.80199	2.37463	7.59099
C9H11orf70	-0.807903	4.78532	2.07531	0.149703	0.590728	10.0899	10.3814	11.6016	6.4988	5.82441	5.86143
C9H11orf71	-0.0758963	2.55961	0.0018849	0.96537	0.98764	1.00671	0.0106923	0	0	0.0400443	0.6293
C9H11orf87	-0.222353	7.86574	0.391024	0.531764	0.844116	121.046	72.6303	80.9873	74.2184	103.288	60.597
C9H11orf88	1.76436	3.68655	3.73975	0.0531362	0.428376	2.01569	1.17198	0.778725	3.65379	15.021	3.15756
C9H11orf97	-1.04122	5.66663	4.83095	0.0279563	0.362937	24.2103	12.8458	30.7876	10.1881	14.6167	9.27825
C9H1orf105	-0.632578	5.46771	1.66581	0.196824	0.641381	16.1444	7.12926	30.9627	15.8354	16.3056	4.15589
C9H1orf116	-0.0760544	7.36216	0.0417535	0.838091	0.960563	54.4793	59.8702	68.7297	63.1231	35.2779	72.5737
C9H1orf186	0.484402	6.62392	1.39802	0.237059	0.679462	31.2717	24.2605	32.3066	36.1464	64.8589	30.9561
C9H1orf21	-1.22276	8.29917	12.4962	0.000408022	0.119652	160.4	174.902	149.676	58.4188	71.9736	77.0862
C9H1orf27	-0.767262	5.03987	2.11719	0.145658	0.586757	11.1006	8.19271	19.2367	7.41288	10.784	5.67688
C9H1orf74	-0.499803	5.51932	1.11693	0.290585	0.720058	14.1288	19.5391	19.8965	12.0514	9.94948	14.9733
C9H7orf72	-0.643427	6.16703	2.27745	0.131272	0.569512	39.3354	25.4079	26.3879	11.9865	20.7555	25.2022
CA10	0.0415816	7.43836	0.0122115	0.912009	0.982413	56.4969	91.8275	41.9832	54.7097	78.9252	59.044
CA11	1.57785	5.4858	10.0618	0.00151434	0.166629	6.05652	6.93669	9.16775	20.4013	7.04874	33.8927
CA12	-0.00955452	6.38461	0.000539161	0.981475	0.993277	35.3031	34.4572	18.8302	36.2418	32.046	20.3027
CA14	-0.0653845	6.01728	0.022039	0.881984	0.973966	22.1949	9.43863	35.8825	23.2087	17.5875	23.7602
CA3	-0.678312	3.49843	0.59239	0.441499	0.798226	2.02097	3.43892	3.32005	1.85247	0.21231	2.46718
CA4	0.0191556	4.43776	0.000820627	0.977147	0.991669	8.06619	3.56061	6.62883	14.0522	6.03562	2.4665
CA5A	-0.186718	5.34593	0.14815	0.700311	0.90985	19.1597	13.8337	9.78246	14.8797	6.57005	14.3472
CA5B	0.0447028	5.48276	0.00822754	0.927727	0.985366	16.139	11.5961	15.7422	21.4307	18.4491	5.29625
CA6	0.0292831	5.10834	0.00333307	0.953962	0.98764	10.0902	13.7316	9.0186	9.24718	11.3993	12.5291
CA7	1.24741	4.78169	4.77787	0.0288308	0.363489	3.03173	6.82786	4.95146	13.0057	6.51798	14.4167
CA8	-0.58048	3.33206	0.377933	0.538713	0.846657	1.01311	4.48377	1.59576	0.907533	0.179382	2.55245
CA9	-0.43234	7.56139	1.39	0.238408	0.680846	75.662	82.8489	77.7427	63.1196	53.4012	57.9648
CAAP1	-0.687077	3.21791	0.445972	0.504256	0.832575	5.03452	1.21506	0.728504	0	1.79289	1.87864
CAB39	-0.741162	5.19223	1.99881	0.157427	0.601628	11.1026	19.442	13.1813	7.387	15.8066	6.18854
CAB39L	-0.816209	6.53194	3.50506	0.0611857	0.452278	35.3124	43.7056	42.2035	14.7459	50.7963	21.5707
CABIN1	-0.0888258	5.96151	0.0411865	0.839179	0.960765	15.1403	25.2674	25.7191	18.5363	8.801	31.4576
CABLES1	-1.04627	7.32321	7.51333	0.00612584	0.245138	62.5529	59.9864	114.452	32.442	29.1208	50.1682
CABLES2	0.0166055	5.75548	0.00139163	0.970242	0.989337	20.1741	16.1706	18.1858	18.5648	6.89917	25.3678
CABP1	0.69927	4.63419	1.41747	0.233824	0.676327	6.05241	6.86308	4.04657	8.331	12.6691	7.4945
CABP2	0.101929	4.45238	0.0294568	0.863729	0.96888	3.03371	5.78009	9.25423	5.54754	0.581342	10.5912
CABP4	-0.338057	5.44297	0.500027	0.47949	0.820239	16.1413	11.6238	19.9608	15.8165	9.9604	11.7329
CABP5	0.0164138	3.95113	0.000505586	0.982061	0.993501	4.03546	2.37968	5.02022	5.60502	2.32975	3.45483
CABP7	1.4337	3.5645	2.53977	0.111015	0.540895	3.02024	1.17248	0	2.75733	0.390378	6.31733
CABS1	0.566487	3.07134	0.259791	0.610265	0.876337	1.0095	2.23023	0	1.86121	0.182225	1.80386
CABYR	0.426794	5.0096	0.669975	0.413063	0.782813	6.05857	6.97406	12.5723	10.1811	11.4805	13.1196
CACHD1	0.530396	6.41245	1.53253	0.215737	0.6603	16.1513	44.561	19.7074	23.117	27.2432	55.2262
CACNA1A	0.698199	7.49519	3.5248	0.060461	0.450112	55.4814	44.9499	49.6179	70.4866	110.703	65.3758
CACNA1C	0.334203	7.34811	0.803536	0.370041	0.763142	65.5645	39.2658	51.2681	71.4751	37.2947	85.077
CACNA1D	-0.572955	8.05737	2.70454	0.100067	0.525212	104.919	102.509	141.598	89.1198	68.6906	76.2846
CACNA1E	0.35009	5.87044	0.619942	0.431071	0.793638	17.1509	21.7782	13.9547	16.6472	19.3474	30.0159
CACNA1F	0.58277	8.37699	2.74263	0.0977082	0.521085	107.94	113.871	77.6136	141.005	268.951	100.596
CACNA1G	1.05716	6.29263	6.1836	0.0128962	0.293004	21.1809	10.524	21.5994	50.2101	12.9023	41.0255
CACNA1H	1.5151	3.94472	3.83607	0.0501646	0.418986	2.01811	1.20109	2.50822	5.55902	2.55718	7.96153
CACNA1I	0.627238	5.77051	1.89116	0.169075	0.611413	10.0952	16.085	17.4509	21.3376	7.05188	33.2506
CACNA1S	1.62453	5.06898	9.03192	0.00265393	0.185164	5.04502	3.53159	6.68965	17.6496	6.80227	21.081
CACNA2D1	-0.0967439	6.96808	0.0623426	0.802832	0.947595	44.3892	40.3584	53.8597	34.2806	50.7432	45.6148
CACNA2D2	0.605223	6.69302	2.32229	0.127536	0.56341	23.2086	34.4514	29.7803	51.074	29.4134	50.4874
CACNA2D3	-0.92459	7.56551	6.24605	0.0124492	0.287388	99.8684	80.6326	89.3283	50.1212	42.0948	49.1512
CACNA2D4	0.354765	6.25532	0.718437	0.39666	0.777332	33.2794	11.717	24.8373	36.2467	10.9105	37.0542
CACNB1	0.331094	6.44872	0.637279	0.4247	0.787203	28.2463	26.498	27.2849	38.0952	7.29115	44.9861
CACNB2	0.0667963	5.72734	0.0214214	0.883637	0.974058	18.1582	15.0297	19.0581	12.9304	20.6275	21.4842
CACNB3	0.545955	5.53162	1.32606	0.249511	0.691601	10.0927	5.93151	20.9825	27.9707	1.0186	19.044
CACNB4	-0.310497	4.84443	0.32157	0.570667	0.863634	10.0881	9.2373	9.91953	9.29983	9.27677	5.65685
CACNG1	-1.49869	6.07057	10.0344	0.00153705	0.166748	28.2528	57.2306	21.2873	9.22326	4.89133	23.347
CACNG2	0.799913	5.29143	2.58952	0.107577	0.534086	10.0871	11.4456	6.49823	10.1362	15.3458	22.3281
CACNG3	1.3276	5.74122	7.30049	0.00689513	0.253741	11.0966	18.1637	3.06772	16.6021	56.3712	22.7103
CACNG4	1.76915	3.36853	2.93171	0.0868593	0.499539	0.00187969	0.0294683	2.61194	0.871684	0.382576	7.78052
CACNG5	-0.177967	6.11326	0.17301	0.677452	0.901366	32.2744	12.8681	29.8713	25.0758	19.3631	22.4613
CACNG6	0.285272	6.7245	0.436245	0.508943	0.834513	21.2005	101.833	27.0396	24.0258	32.9335	69.5857
CACNG7	1.54183	5.5358	9.82143	0.00172556	0.169047	6.05726	9.16936	8.27862	21.3238	17.6776	28.7085
CACTIN	-0.0345083	4.95511	0.00416162	0.948564	0.98764	11.0951	10.3545	8.19565	8.32784	4.62417	14.0604
CACUL1	-0.0937218	6.03398	0.0468556	0.828629	0.956086	23.2032	20.7757	25.6868	25.0818	22.7271	18.1102
CACYBP	-0.708709	4.94628	1.77732	0.182483	0.624175	16.1339	8.1741	11.5526	7.42173	4.39559	9.0605
CAD	1.16372	4.63179	3.88648	0.04868	0.414363	4.03723	3.50969	5.85479	10.2075	2.89904	14.6589
CADM1	-0.0389124	4.77962	0.00488684	0.944269	0.98764	8.07204	9.19506	8.24816	8.34849	6.14862	9.5872
CADM2	0.184708	6.01516	0.181333	0.670232	0.89851	27.2302	16.2166	18.969	27.8735	21.1885	21.7674
CADM3	0.854663	5.75591	3.44686	0.063376	0.456746	18.1501	9.3179	11.519	29.7482	21.1858	19.8982
CADM4	0.576914	4.63374	1.0055	0.315987	0.73062	6.0532	6.87722	4.90027	8.3391	4.55854	12.1743
CADPS	0.94199	5.41236	3.44569	0.0634207	0.456746	7.06744	12.5783	9.91655	19.4543	39.657	10.6385
CADPS2	0.796437	5.74519	2.88885	0.0891988	0.504683	13.1156	13.8117	13.217	21.3114	36.6025	16.7615
CAGE1	0.115079	6.74079	0.0787427	0.779009	0.936554	34.304	62.999	22.9253	39.9005	41.62	37.1754
CALB1	1.08081	4.90418	3.63171	0.0566923	0.435887	9.06972	0.115119	6.67119	9.22792	19.7258	10.4395
CALB2	0.675303	4.9055	1.58416	0.208167	0.652813	8.06897	5.81641	7.44579	9.2437	8.16257	15.7652
CALCB	1.94672	3.77061	4.73202	0.0296092	0.367435	3.02024	1.17248	0	4.6253	4.08709	6.02252
CALCOCO1	0.786988	6.06837	3.27788	0.0702234	0.471558	16.1428	18.3939	16.5179	30.6275	28.5845	28.9491
CALCOCO2	-0.893999	5.69146	3.65934	0.0557595	0.433261	24.2101	23.0227	20.6233	10.1751	13.173	13.0714
CALCR	1.06024	5.57032	4.66064	0.0308649	0.369776	14.1168	9.25872	8.17444	15.6982	39.9874	19.2432
CALCRL	0.696427	5.60133	2.18398	0.139458	0.580198	12.1068	12.6649	12.3952	14.7894	24.2233	21.9743
CALD1	-1.17138	7.66189	9.73265	0.00181092	0.169047	128.108	42.867	122.592	41.7317	50.9266	45.5293
CALHM3	1.01647	4.30521	2.36321	0.124231	0.55933	2.0226	6.74909	2.39836	14.0454	0.658778	6.34453
CALM1	-0.785505	7.19963	4.24349	0.0394046	0.398217	48.4315	74.7581	77.854	53.919	22.0273	38.4343
CALM2	-0.512374	3.89504	0.454261	0.500321	0.830093	0.00602835	4.59559	7.65268	1.8221	3.68875	3.61599
CALM3	0.528564	4.73681	0.890745	0.345279	0.749157	7.06124	8.01112	4.87101	11.1592	4.62303	11.4125
CALML4	-0.100631	3.06767	0.00830627	0.927383	0.985195	2.01562	0.0383945	1.66847	0.914577	0.147874	1.88523
CALML5	-0.0759421	2.55974	0.00188117	0.965405	0.98764	0.000689463	1.10914	0	0	0.0400443	0.6293
CALN1	0.996794	5.6558	4.49121	0.0340729	0.383708	16.1322	11.5152	6.44469	24.138	17.6483	24.9662
CALR	-0.963095	4.86996	3.05412	0.0805365	0.488167	16.1338	7.04904	12.4123	6.4988	5.82441	5.86143
CALR3	-0.471599	4.36113	0.567771	0.451149	0.80325	6.0551	4.69159	9.21018	5.57916	4.05318	4.68428
CALU	-0.239971	7.48348	0.410302	0.521819	0.84013	100.865	26.7623	79.5007	92.9553	62.4241	21.6849
CALY	-0.596215	2.83986	0.203395	0.651996	0.893608	2.01414	0.0298741	0.800816	0.932343	0.0789175	0.551554
CAMK1	-1.2898	4.03386	2.76152	0.0965605	0.520101	7.0595	6.87847	4.03288	0.882202	0.314757	5.84084
CAMK1D	-0.294903	6.5162	0.531582	0.465945	0.811218	43.3726	26.6004	36.4007	28.761	26.8051	30.8344
CAMK1G	-0.0774211	4.75904	0.019361	0.889337	0.975646	10.0852	6.9693	8.25009	8.35307	6.11608	8.95444
CAMK2A	0.522522	4.69061	0.855845	0.354907	0.753777	4.04109	4.68093	10.1095	7.39514	0.71977	15.5154
CAMK2B	0.68843	3.57066	0.647361	0.42106	0.784728	0.0034242	2.29466	3.40611	2.76886	0.345907	5.01769
CAMK2D	-0.546842	6.02918	1.5554	0.212344	0.656255	32.2763	16.2876	30.682	16.6799	25.6304	13.9002
CAMK2G	-0.029123	7.07707	0.00577315	0.939434	0.987474	42.3744	50.6347	53.8199	49.1842	47.4941	47.2972
CAMK2N1	-1.05747	4.9554	3.67198	0.0553381	0.432374	34.2733	4.84435	12.266	6.49293	0.58523	9.89299
CAMK2N2	2.65442	3.61042	7.14113	0.00753519	0.257287	0.00130492	0.0203957	1.73643	6.53602	0.467003	5.40577
CAMK4	-0.486465	6.63944	1.32806	0.249154	0.691224	42.369	36.886	42.2018	19.392	56.7451	26.9334
CAMKK1	0.820703	5.50448	2.93138	0.0868773	0.499539	12.1041	7.02923	13.3151	27.0027	6.94554	20.1911
CAMKK2	-0.34855	5.56296	0.553651	0.456832	0.806265	23.1954	20.6601	9.71688	7.34218	11.7449	21.3175
CAMKMT	1.22339	5.27872	5.0111	0.0251883	0.358675	17.1316	5.86546	3.94387	19.5063	23.825	10.182
CAMKV	-0.585424	8.06193	2.82718	0.0926851	0.512933	112.988	93.3469	144.921	77.0148	70.5081	85.9472
CAMLG	-0.993952	3.15498	0.865717	0.352147	0.752572	2.01811	1.20109	2.50822	1.88127	1.72202	0
CAMSAP2	-0.378538	6.66253	0.911444	0.339735	0.74562	40.353	43.709	38.0031	34.3559	18.1489	38.7898
[truncated: 16,769 more rows]
