# Supplementary material for: Hypoxic preconditioning induces epigenetic changes and modifies swine mesenchymal stem cell angiogenesis and senescence in experimental atherosclerotic renal artery stenosis
Source: Stem Cell Res Ther. 2021 Apr 14;12:240. doi: 10.1186/s13287-021-02310-z (PMC8048283; doi:10.1186/s13287-021-02310-z)
Supplement: Supplementary file 2 — Additional file 2. Bioinformatic raw data ARAS MSCs during hypoxia and normoxia conditions. [file 13287_2021_2310_MOESM2_ESM.xlsx]

## Sheet: raw ARAS HX vs Nx fauxRNA_DEA (
GeneSymbol	logFC	logCPM	F	PValue	FDR	110H.1_Normalized_Counts	33H.7_Normalized_Counts	49H.9_Normalized_Counts	110N.2_Normalized_Counts	33N.8_Normalized_Counts	49N.10_Normalized_Counts
A1BG	-1.20394	2.70648	0.528787	0.467119	0.885012	0.0234341	0.787722	1.92348	0.00609874	0.0158224	0.905042
A1CF	0.0282705	6.13509	0.00659591	0.935271	0.990088	24.548	26.0844	26.6673	31.1525	27.9442	20.1674
A2M	-0.979221	6.06684	7.38538	0.0065771	0.368875	31.2326	35.1152	31.4122	18.2721	19.3451	12.2348
A2ML1	-0.719181	6.50935	4.67392	0.0306271	0.539589	53.3343	34.0312	40.9335	26.8993	27.9252	22.8771
A3GALT2	0.090879	6.0936	0.0671492	0.795534	0.969625	25.6135	19.3815	28.6018	22.6538	34.9542	21.0714
A4GALT	0.382401	5.30468	0.881837	0.347702	0.832561	11.1768	10.5091	14.3112	16.1412	8.84271	21.3453
A4GNT	0.321068	7.37947	1.10953	0.292188	0.824073	55.7401	70.3538	45.651	86.0154	73.0038	56.333
AAAS	-0.296847	4.72083	0.374425	0.540604	0.913621	5.69823	14.99	7.58695	5.43828	9.61487	7.94572
AACS	-0.123981	7.49297	0.170258	0.679884	0.944975	71.3357	63.4362	83.8407	73.1505	49.0128	77.7807
AADACL2	-0.992428	4.62979	3.76038	0.0524844	0.60271	12.2082	9.72966	9.50593	4.33389	4.90665	6.21504
AADACL3	1.41221	2.73748	0.760263	0.383249	0.847758	0.00813641	0	0.963382	1.08175	1.22055	0.864005
AADACL4	-0.563003	3.71419	0.579739	0.446417	0.879629	1.217	7.61428	2.8323	2.17755	5.81692	0.794975
AADAT	-1.07633	4.34432	3.57216	0.0587596	0.615192	8.90029	6.40149	9.53884	6.38425	3.68273	1.66878
AAED1	0.308223	4.71013	0.407384	0.523302	0.903047	7.80117	7.30639	7.61488	10.7387	9.7331	7.88083
AAGAB	0.45487	7.32271	2.08633	0.148626	0.711338	72.128	23.1406	54.3016	82.8035	51.4614	78.6214
AAK1	0.283011	7.3753	0.86059	0.353577	0.836296	73.3688	56.2071	44.6921	88.1443	61.0295	62.5788
AAMDC	1.26657	3.18836	1.59707	0.206323	0.757626	0.0233563	1.68385	0.948356	3.21043	2.45171	1.72232
AAMP	0.757995	3.37192	0.778375	0.377641	0.844891	3.26268	0.739717	0.936276	2.17574	1.33634	4.4964
AAR2	0.431984	4.99114	0.934728	0.333641	0.827464	3.51261	15.0207	8.55699	12.9119	17.9397	6.8927
AARD	0.145279	4.04455	0.0560885	0.812789	0.974603	2.31374	6.68741	3.79515	6.41903	3.74949	4.38306
AARS	0.0739279	6.43751	0.0497031	0.823581	0.977517	25.7398	28.4245	41.016	19.5229	37.5978	42.5292
AARS2	0.554296	5.29823	1.81366	0.178074	0.736975	5.73085	14.8679	12.3927	17.2136	25.1139	7.72226
AARSD1	-1.04184	3.72214	2.02296	0.154941	0.718333	3.39245	4.91499	4.76414	3.19729	0.086056	2.66985
AASDH	-0.397133	6.34031	1.38506	0.239244	0.784019	41.1221	29.194	33.3176	27.9645	20.8932	29.1837
AASDHPPT	0.412649	5.98777	1.33406	0.248087	0.792539	12.4304	27.1853	19.9933	27.975	38.4966	14.7698
AASS	-0.278413	5.61112	0.526256	0.468187	0.885012	17.8681	20.4195	19.0404	19.3143	16.9933	11.3457
AATF	0.682769	6.02513	3.2229	0.072622	0.629864	8.06662	39.8487	17.0925	16.2954	42.1179	29.1178
AATK	1.44033	3.08425	1.38421	0.239389	0.784163	0.0303934	3.46484	0	1.10896	1.29539	3.60636
ABAT	-0.0442254	4.1183	0.00555178	0.940605	0.990088	4.48769	6.62529	3.78467	7.46373	3.75055	3.46241
ABCA1	0.649159	7.49188	4.60761	0.0318335	0.544771	67.8135	38.8306	57.1461	76.4712	80.405	98.9647
ABCA12	0.00232431	6.10676	4.32e-05	0.994757	0.999127	27.8174	28.6294	19.9479	18.3954	33.7591	24.6859
ABCA3	-0.501837	4.92158	1.22205	0.268962	0.810723	7.9193	16.5531	10.4541	8.60941	7.37879	8.83718
ABCA4	0.339574	6.80068	1.13065	0.287641	0.821407	46.6595	35.8129	30.423	51.6316	45.1009	45.8645
ABCA5	-0.294701	5.96314	0.657709	0.417372	0.865843	28.9012	21.0463	25.7123	16.2189	30.0159	16.6631
ABCA6	-0.00189724	5.59349	2.59e-05	0.995939	0.999127	21.0797	22.2186	8.48229	14.0776	32.2342	12.1809
ABCA7	-0.483302	5.84067	1.72749	0.188736	0.742096	17.9627	28.6805	25.7208	17.2287	17.0663	17.652
ABCB1	0.302212	5.01228	0.474385	0.490979	0.892117	8.95058	8.90525	11.4477	12.9046	9.87325	13.2694
ABCB10	0.46471	5.2479	1.26378	0.26094	0.803892	13.3092	9.69499	10.4624	12.9634	11.1687	21.3573
ABCB11	0.0379209	6.82918	0.0142119	0.905106	0.989074	54.4349	38.1968	36.1432	52.6601	36.7081	42.3336
ABCB4	-0.169473	5.20935	0.156013	0.692855	0.944975	5.76841	14.7293	19.1175	21.349	7.583	9.60236
ABCB5	0.518789	4.54457	1.02243	0.311947	0.82515	9.87624	5.66722	2.80586	3.33896	13.098	9.73842
ABCB6	0.336609	4.93792	0.562294	0.45334	0.88262	6.76923	10.6802	9.52561	7.61563	15.5875	11.4631
ABCB7	-0.056802	4.12187	0.00906422	0.924151	0.990088	5.56066	3.98959	5.72136	3.27577	6.01162	5.30619
ABCB8	-0.1983	3.93124	0.0948118	0.758148	0.959338	2.31409	5.80001	4.76459	6.38254	1.39019	3.5073
ABCB9	-0.224268	5.4636	0.324126	0.56914	0.922219	10.1938	18.8272	20.9943	16.1168	8.80187	17.7477
ABCC1	0.369847	8.25966	1.695	0.192947	0.745439	69.3347	153.789	100.916	107.732	157.959	139.472
ABCC10	-0.719807	5.42567	3.1885	0.0741621	0.629866	12.4103	17.8858	25.7843	11.8353	8.68396	13.2965
ABCC11	0.0657125	7.28776	0.0458226	0.830499	0.97921	57.9618	57.0202	61.9077	65.6317	63.2617	56.4204
ABCC12	-0.555327	5.6543	1.85679	0.173	0.736975	20.088	22.0359	20.945	12.9905	29.7752	9.51198
ABCC2	-0.148102	7.51014	0.243553	0.621653	0.934919	74.6612	61.7627	86.7024	67.8075	59.7781	73.3159
ABCC3	0.2056	7.75876	0.496256	0.481152	0.88878	73.5924	68.3269	93.3762	78.6362	93.6652	98.9156
ABCC4	0.418176	6.45324	1.41525	0.23419	0.780819	21.3225	44.5088	21.8417	29.201	75.8032	30.6904
ABCC5	0.103881	8.22129	0.132965	0.715379	0.945772	150.136	57.3719	118.106	134.487	97.6237	130.682
ABCC6	0.092561	7.48912	0.0947815	0.758185	0.959338	63.5602	77.6097	60.9144	69.9778	78.9829	67.0226
ABCC8	-0.401632	7.07219	1.62191	0.202829	0.754754	51.3454	51.2144	73.3934	36.6734	34.3503	62.9327
ABCC9	-0.173668	6.68375	0.278896	0.597427	0.929615	56.5988	39.0661	28.4899	52.5428	37.6675	16.4771
ABCD1	-0.185264	3.10891	0.0309169	0.860426	0.984621	2.20683	2.51479	0	1.09151	0.0594046	2.71606
ABCD2	-0.12423	4.22432	0.0469349	0.828486	0.97921	8.79299	5.6906	2.80963	5.38373	6.04047	4.36746
ABCD3	0.155585	5.34237	0.146856	0.70156	0.944975	19.8701	8.7376	12.3616	19.2967	13.4797	12.271
ABCD4	-0.613184	4.50657	1.36797	0.242165	0.78635	8.91085	7.24812	9.53384	2.23272	7.1912	7.12206
ABCE1	-0.377092	4.80287	0.645719	0.42165	0.86781	5.71415	10.6003	14.3394	10.6986	3.90097	8.85369
ABCF1	-0.416039	5.71475	1.22598	0.268193	0.810444	11.3558	29.6603	22.8639	9.79623	18.1699	20.414
ABCF2	-0.0288242	5.01107	0.00432449	0.947568	0.990836	10.0663	12.2858	10.4641	12.8755	9.80966	9.66243
ABCF3	0.370747	6.08465	1.11537	0.290921	0.82343	25.5542	19.4619	20.9367	23.742	30.3662	30.9347
ABCG1	-0.346614	4.44712	0.419948	0.516965	0.898836	5.65206	12.5311	4.71452	7.49686	4.95285	5.25984
ABCG2	-1.09737	3.28062	1.23784	0.265892	0.808192	3.31505	2.42255	1.88858	0.0231121	3.45576	0.847243
ABCG4	-0.0641682	5.43059	0.0262339	0.871331	0.984672	13.4356	21.4663	11.3781	14.0139	14.6327	15.9084
ABCG5	0.212156	4.3454	0.150739	0.697831	0.944975	6.65595	5.69262	4.74188	9.6115	4.9937	5.23277
ABCG8	0.0826925	5.10062	0.0374249	0.846603	0.982983	12.2394	10.54	11.4239	11.8494	9.87183	14.1839
ABHD1	0.0990755	5.83342	0.0727933	0.787313	0.967123	23.3302	16.142	20.9549	19.4111	28.8928	16.6495
ABHD10	1.03227	5.64014	7.10335	0.00769562	0.37651	14.4125	7.95076	13.3484	19.4442	20.8341	31.9447
ABHD11	0.0580242	5.10823	0.0180922	0.893002	0.987047	7.91425	13.1137	13.3524	11.838	4.01964	17.8699
ABHD12	-1.1444	4.04351	3.17662	0.0747033	0.631374	5.60613	7.3986	5.70035	3.22159	2.47726	2.6312
ABHD12B	0.246195	5.80752	0.447898	0.503337	0.896176	21.1186	18.7404	16.1593	22.6015	20.761	22.9584
ABHD13	0.127709	5.26182	0.0963815	0.756217	0.958683	6.85011	15.6265	15.2658	17.1636	13.4314	11.39
ABHD14A	0.0148454	4.8731	0.0010647	0.97397	0.994514	14.3285	4.62608	10.4829	9.69446	10.8979	8.78296
ABHD14B	-0.236821	6.06403	0.451882	0.501445	0.895877	24.5644	27.7403	27.6199	31.0878	18.4375	18.4321
ABHD15	-0.12437	5.80865	0.110652	0.739404	0.95309	24.448	20.3335	19.0205	14.0858	16.0064	29.3653
ABHD16A	0.691626	7.48508	4.94794	0.0261342	0.525386	20.3905	61.3515	70.5731	37.8993	107.915	105.218
ABHD16B	2.06788	2.91554	2.12786	0.144646	0.705151	1.08227	0	0	1.10106	2.39259	1.75646
ABHD17A	-0.92253	3.80992	1.74012	0.187127	0.740004	4.47587	6.65433	2.82246	2.167	2.45093	2.64939
ABHD17B	-0.145228	4.2143	0.0586513	0.808641	0.973266	4.54987	3.0288	13.443	5.38143	2.61755	7.14324
ABHD17C	-0.42667	4.77677	0.711595	0.398918	0.854993	7.94701	25.0986	5.62938	3.33086	14.1748	7.01186
ABHD18	0.130958	4.26128	0.0538076	0.816566	0.975107	6.64486	2.2438	7.65482	6.45079	7.22352	4.34006
ABHD2	-0.0523303	7.0452	0.0280275	0.867045	0.984672	41.3592	44.6885	68.6533	45.2483	41.5805	61.9435
ABHD3	0.335315	3.99101	0.264014	0.607377	0.929909	8.72505	3.157	1.86062	3.27577	6.01162	5.30619
ABHD4	0.279695	6.10723	0.643208	0.422554	0.867887	24.4922	21.9577	22.8484	23.7381	24.4791	35.4518
ABHD5	2.32361	3.22993	3.66878	0.0554444	0.605161	0.0377941	0	4.83807	2.17709	4.71032	1.70691
ABHD6	-0.364269	5.6532	0.907961	0.340659	0.829407	28.7722	11.9138	20.9519	15.0867	19.3038	13.1582
ABHD8	-0.352198	4.08902	0.3355	0.56244	0.920159	6.64299	4.84034	4.74668	5.35361	4.83475	2.57047
ABI1	0.0380588	5.06169	0.00751774	0.930906	0.990088	16.5459	7.12061	10.4607	9.74007	6.39062	19.6699
ABI2	-0.885334	5.97553	5.88205	0.0152983	0.456435	35.5573	28.4787	25.6757	14.0343	20.4783	14.0563
ABI3BP	0.110579	8.79308	0.173545	0.676981	0.944975	198.207	131.806	175.227	206.583	160.801	177.382
ABL1	-0.0251567	6.2571	0.00549863	0.940889	0.990167	23.5041	39.4738	22.805	24.8043	28.0142	31.8383
ABL2	0.293531	7.93739	0.910042	0.340107	0.829281	145.5	39.3713	85.687	126.9	91.4441	94.3626
ABLIM1	0.036493	7.17192	0.0128907	0.909605	0.989415	56.8131	55.4362	52.3586	53.8703	90.6213	38.5937
ABLIM2	0.386315	3.71336	0.292732	0.588477	0.926611	2.26205	5.07088	0.918617	2.20188	7.03708	2.58326
ABLIM3	-0.883665	5.03956	3.65579	0.0558784	0.606165	12.3168	13.8301	16.2101	4.3913	6.22431	13.4464
ABO	-1.68471	3.67897	4.5795	0.0323598	0.545511	4.47736	4.01171	5.72786	1.09176	1.24795	1.77653
ABR	-0.258471	6.82316	0.65794	0.417291	0.865837	44.611	43.9448	52.4021	27.0304	43.6938	46.8953
ABRA	0.88092	4.58416	2.98891	0.0838408	0.645552	3.4234	3.97115	8.62756	4.41634	10.9096	14.2736
ABRACL	-0.343195	2.81827	0.0523138	0.819086	0.976572	1.11608	1.68351	0	3.15301	0.0459317	0
ABRAXAS1	0.460068	4.73586	0.919009	0.337738	0.82791	9.93613	6.4553	5.68524	9.7014	10.9182	9.68564
ABRAXAS2	0.118552	6.30294	0.121438	0.727481	0.949268	25.6869	26.8431	32.407	19.5085	29.2862	44.3833
ABT1	-0.903281	3.62228	1.34462	0.246224	0.789695	3.36927	4.97076	2.83643	4.2357	1.29706	0.819402
ABTB1	-0.606931	5.38781	2.24048	0.134443	0.698004	10.2073	22.199	20.0201	8.67417	16.7362	9.63723
ABTB2	-0.484908	4.44755	0.831792	0.361758	0.839522	7.80916	11.6504	3.75045	3.28991	7.19273	6.19675
ACAA1	0.353328	4.62346	0.492035	0.483023	0.889057	6.70338	7.35029	6.65773	7.57571	14.2711	6.06402
ACAA2	1.17654	3.93729	3.18161	0.0744752	0.631107	3.31505	2.42255	1.88858	7.495	2.64981	7.10647
ACACA	0.019647	7.78338	0.00456581	0.946127	0.990673	92.4326	79.8107	83.7908	93.604	67.2269	98.0635
ACACB	-0.125253	8.00613	0.191456	0.661709	0.944975	114.7	59.863	137.226	108.648	62.5149	116.662
ACAD10	-0.285192	6.2693	0.672944	0.412029	0.861708	42.1303	15.0627	35.2669	29.0247	29.1024	20.1729
ACAD11	0.591798	5.21241	1.7702	0.183365	0.739263	24.133	3.70138	10.446	22.4679	16.9653	6.84075
ACAD8	-0.0355746	4.83917	0.00537664	0.941547	0.990223	14.324	8.91749	5.65885	19.1826	6.34241	6.92988
ACAD9	0.259631	4.677	0.284342	0.593871	0.928453	6.72247	10.8022	4.71757	10.7285	7.41722	8.80974
ACADL	0.805718	5.29996	3.82166	0.0505976	0.59844	7.87699	10.6169	11.4436	20.4077	14.7524	17.6434
ACADM	1.44388	3.6343	3.53485	0.0600954	0.620048	2.20683	2.51479	0	5.36245	2.58364	5.32522
ACADS	0.21507	3.74865	0.0881575	0.766533	0.962127	3.34371	4.14171	1.87853	1.15479	9.33542	3.47428
ACADSB	0.397358	4.15374	0.45757	0.498764	0.895301	4.46542	3.15998	5.7342	6.44826	3.80601	7.10591
ACADVL	-0.193058	6.34643	0.331131	0.564996	0.921204	26.8457	44.3736	25.6595	22.6785	31.5408	30.9341
ACAN	-0.311474	4.54757	0.372342	0.541732	0.914534	6.74226	10.7502	6.64029	3.30713	6.12967	9.84455
ACAP1	-0.495043	5.73706	1.757	0.185003	0.739912	14.6542	31.3087	20.9318	15.0888	8.85117	23.1565
ACAP2	0.00884225	5.79183	0.000577258	0.980832	0.994797	23.3302	16.142	20.9549	27.8623	16.0129	16.6767
ACAP3	-0.920718	3.80893	1.73345	0.187975	0.740643	3.40229	6.65547	3.78977	2.167	2.45093	2.64939
ACAT1	-0.316649	3.67936	0.191571	0.661613	0.944975	3.35793	2.35136	4.78337	2.17574	1.33634	4.4964
ACAT2	0.379457	5.01284	0.733894	0.391627	0.851287	14.3222	10.6495	3.73515	5.50951	20.2429	12.3384
ACBD3	0.815605	4.08292	1.78606	0.181411	0.736975	4.4233	4.11144	1.87373	4.35571	4.96897	8.93837
ACBD4	0.726907	5.78733	3.83734	0.0501266	0.59844	10.1642	21.4917	13.307	16.2643	29.068	30.1096
ACBD5	-0.608546	4.39226	1.17293	0.278804	0.815044	9.9498	6.43619	6.64711	5.38605	9.41424	1.62694
ACBD6	0.0976998	5.87048	0.0696565	0.791838	0.967652	27.6734	22.9332	9.42633	19.4186	27.7587	19.3455
ACBD7	-1.34219	3.31478	2.03638	0.153578	0.715772	3.33028	2.39698	2.85295	1.08197	2.32299	0
ACCS	-0.056233	4.11709	0.0082124	0.927793	0.990088	2.35909	11.8132	3.7689	3.27577	6.01162	5.30619
ACCSL	-0.210993	3.53609	0.0734977	0.786311	0.967123	3.32987	3.28174	1.88337	2.16744	3.56716	1.72207
ACD	-1.31149	3.84647	3.45813	0.0629454	0.625755	2.33909	6.60009	6.68685	1.10896	1.29539	3.60636
ACE	-0.368582	6.5399	1.26433	0.260836	0.803892	36.8198	49.9917	31.371	26.9568	33.9717	30.8884
ACE2	-0.0129237	5.86796	0.00119781	0.972391	0.994244	29.8713	10.2239	22.8714	21.5274	21.8919	20.2686
ACER1	-0.287278	6.23636	0.661221	0.416132	0.864663	37.7616	25.097	29.5075	25.8328	38.4248	12.9919
ACER2	-0.536676	3.04674	0.223205	0.63661	0.938215	2.20683	2.51479	0	1.08175	1.22055	0.864005
ACER3	0.537172	6.55037	2.6741	0.101997	0.664162	38.814	20.9458	27.6011	46.2456	44.9605	35.1951
ACHE	-0.833075	5.23668	3.89355	0.0484755	0.593002	16.7211	18.835	14.2544	11.7861	5.11915	10.6322
ACIN1	0.0437891	8.14444	0.0244137	0.875837	0.985531	110.313	100.17	117.148	107.656	95.1375	134.302
ACKR1	-0.74265	5.25943	3.13156	0.0767942	0.633559	12.3689	19.6966	17.1442	8.64316	14.3259	6.95522
ACKR2	0.244374	7.30474	0.569465	0.450476	0.880351	49.1776	36.2495	103.992	75.2685	31.0132	85.8504
ACKR3	-1.41423	4.86679	8.55814	0.00344083	0.310943	7.96097	20.7192	12.3578	4.33255	2.61668	8.07217
ACKR4	1.34568	4.08752	3.69015	0.0547399	0.604925	2.31235	10.2605	0	3.30994	11.7896	5.23004
ACLY	-0.110678	7.43204	0.133681	0.714647	0.945772	79.0254	60.9994	68.556	60.3061	56.1484	76.0282
ACMSD	0.562666	3.97667	0.78589	0.375349	0.843196	4.42379	3.2275	2.84122	8.5187	2.62017	4.36873
ACO1	0.300342	6.7096	0.873097	0.350102	0.834432	21.3912	49.2959	35.2281	40.9338	49.7523	41.4373
ACO2	-0.410363	5.21038	0.952026	0.329207	0.82515	13.4117	12.1037	18.1336	13.9319	13.2614	6.01939
ACOD1	-0.026146	4.3222	0.00222516	0.962377	0.992657	8.81006	3.9301	5.70374	6.45079	7.22352	4.34006
ACOT11	-0.255304	7.65118	0.745355	0.387953	0.849329	92.4301	92.2122	70.415	63.5558	77.7741	72.3781
ACOT12	-0.332977	4.30993	0.358555	0.549311	0.917084	5.61676	7.37443	6.66313	6.43017	4.90909	4.36789
ACOT13	0.473042	5.76045	1.62097	0.20296	0.755069	13.4568	21.4089	14.256	22.6136	24.2995	22.0353
ACOT6	0.726859	4.28833	1.66812	0.196515	0.749351	3.39202	5.79897	3.79476	6.48563	10.7256	5.20623
ACOT7	-0.821717	4.95217	2.8898	0.0891458	0.651785	9.03108	9.61196	20.0907	5.45244	3.9216	15.2763
ACOT8	-0.266003	3.42964	0.102984	0.748279	0.955353	3.31545	1.54368	2.8593	3.19779	1.2965	1.73881
ACOT9	-0.19252	4.45201	0.133515	0.714816	0.945772	5.63516	9.95327	5.68709	5.40999	8.37903	5.24455
ACOX1	0.419514	6.68045	1.6957	0.192855	0.745439	22.4677	41.8142	35.2441	37.7393	53.3262	43.2181
ACOX2	0.428505	6.41244	1.65811	0.197862	0.7505	25.6691	28.5611	27.6144	34.4723	34.1673	41.5553
ACOX3	0.699993	5.51339	3.15329	0.075778	0.63225	16.5922	10.4883	10.4464	24.6891	19.5195	16.6752
ACOXL	-0.0758594	6.01834	0.0457561	0.83062	0.97921	28.8861	21.0657	23.7965	19.4325	19.6282	30.1653
ACP1	0.413507	4.08113	0.468516	0.493673	0.893101	4.45181	4.05836	3.79964	2.23176	4.92607	8.97913
ACP2	0.14034	7.79474	0.225996	0.63451	0.938215	59.2509	103.836	83.8008	46.486	103.211	114.077
ACP5	-1.39611	4.24002	4.09663	0.0429728	0.582867	3.47618	12.5642	5.68397	1.16998	1.46679	13.6139
ACP6	0.189636	4.65666	0.148131	0.700329	0.944975	12.0922	7.30197	3.75204	6.51081	8.54127	10.6605
ACP7	-0.48005	5.15174	1.26562	0.260594	0.803892	12.3168	13.8301	16.2101	9.70233	12.0647	8.77068
ACPP	0.131214	6.01238	0.137012	0.711271	0.945059	21.2125	21.126	25.7362	30.0679	19.6809	24.7007
ACPT	-0.155215	5.24247	0.14092	0.707369	0.944975	13.3924	15.5618	12.3583	10.8003	11.0433	15.0845
ACR	-0.945201	3.81836	1.8003	0.17968	0.736975	6.61505	3.13871	4.7571	2.16788	4.6745	0.806554
ACRBP	-0.339995	5.42521	0.709604	0.399578	0.854993	14.5527	20.5328	15.2148	8.70372	11.0992	20.5171
ACRV1	-1.04157	4.09918	2.75224	0.0971224	0.661444	1.26157	7.40328	9.57865	4.2754	2.50183	2.61445
ACSBG1	-1.05746	4.67185	4.3647	0.0366942	0.567114	11.1462	14.0156	7.57127	4.33457	6.03909	5.28965
ACSBG2	-0.752987	4.47527	1.82632	0.176567	0.736975	6.75159	10.7259	7.60201	5.39551	10.5694	1.61797
ACSF2	1.03705	4.183	2.53012	0.111696	0.668153	1.25183	2.2326	13.4801	9.61968	2.69205	7.97986
ACSF3	-0.43289	3.48115	0.287486	0.591838	0.92729	4.39214	2.39636	1.8831	1.10896	1.29539	3.60636
ACSL1	-0.0131345	6.61814	0.00164015	0.967696	0.993447	41.1758	35.8177	35.2159	37.6696	35.3555	37.9594
ACSL3	0.832175	5.09986	3.67521	0.0552311	0.604925	8.90754	11.5961	4.70689	19.3017	18.1176	8.64502
ACSL4	0.496416	7.71241	2.44225	0.118116	0.674753	44.8345	121.394	58.9764	58.3248	173.109	90.79
ACSL5	-0.0365663	6.05816	0.0107432	0.917448	0.989828	26.7141	16.8461	31.4809	20.5074	26.6912	25.6168
ACSL6	-0.00288336	5.19064	4.98e-05	0.994368	0.999127	14.4383	14.7734	8.51813	10.819	21.4536	8.68038
ACSM2B	-0.897636	4.0038	1.86896	0.171598	0.736975	5.58393	6.57078	4.74233	2.18608	5.85454	1.69289
ACSM3	0.0570466	5.38137	0.0202048	0.886967	0.98663	14.4907	19.8249	8.50279	9.78138	19.2559	15.9058
ACSM4	-0.360999	5.44317	0.825267	0.363647	0.840078	17.8227	20.5115	13.2867	10.8174	12.2476	16.8718
ACSM5	-0.165584	4.31609	0.089536	0.764769	0.962079	5.60667	6.52284	6.66825	8.53347	6.06936	2.52428
ACSS1	0.0712037	5.0069	0.0262033	0.871405	0.984672	6.8062	14.0439	10.4699	7.60993	14.4184	11.476
ACSS2	-0.689474	5.02131	2.40504	0.120949	0.678013	11.2151	14.7226	14.2904	10.7101	6.23185	7.91961
ACSS3	0.539129	5.78066	1.91382	0.166543	0.732355	16.7211	18.835	14.2544	18.432	51.5143	20.1164
ACTA1	-2.29912	3.02679	3.11636	0.0775139	0.634889	0.0506595	2.4521	3.84152	0.00609874	0.0158224	0.905042
ACTA2	0.857279	6.94992	2.62864	0.119055	0.676319	47.6322	5.11876	44.8525	77.3506	11.7044	85.0537
ACTB	0.549118	6.39024	2.56542	0.109228	0.667036	27.8262	26.0809	23.7851	35.5694	24.7537	59.4479
ACTBL2	-0.24976	5.20589	0.317625	0.57304	0.92326	10.1338	18.1489	12.3599	5.52856	27.2675	11.3745
ACTC1	0.234634	4.09482	0.146299	0.702098	0.944975	3.40145	8.43257	1.85851	7.47695	6.04326	2.53472
ACTG1	0.404162	3.12064	0.152104	0.696533	0.944975	2.19014	0.762326	0.941955	1.10077	1.27272	2.69146
ACTG2	0.643986	5.97788	3.09082	0.078743	0.636428	20.0233	8.59945	26.7542	47.126	12.687	28.2101
ACTL10	-0.126382	6.1977	0.135158	0.713144	0.945772	21.3092	28.5227	35.2873	24.7784	27.9342	25.5763
ACTL6A	1.00085	4.3424	3.23587	0.0720462	0.629864	4.45082	5.8278	1.86552	9.65967	6.23059	8.83778
ACTL6B	-0.843987	4.3729	2.02892	0.154334	0.716742	5.65306	10.7771	6.64487	2.23465	11.6835	3.4347
ACTL7A	-0.221362	3.85618	0.110314	0.739788	0.95309	2.30511	4.94293	4.77061	5.32998	3.65658	1.68066
ACTL7B	-0.376572	5.94445	1.0861	0.29734	0.82515	28.9084	21.0369	26.6701	25.7345	18.3268	14.8823
ACTL9	-0.974272	3.1784	0.930692	0.334686	0.827652	0.0503755	4.24716	1.89499	2.12016	1.22095	0
ACTN1	0.18631	6.41968	0.316959	0.573442	0.92326	19.1367	33.5184	37.1918	37.6377	21.0846	43.407
ACTN2	0.665736	6.63123	3.59281	0.0580373	0.613667	12.5568	56.1716	27.577	34.5513	71.1487	35.1416
ACTN3	-0.77516	4.26956	1.83383	0.17568	0.736975	3.4706	9.07932	8.58997	6.39485	1.40534	4.41636
ACTN4	-0.500518	5.13178	1.36608	0.242491	0.786863	5.77527	20.7227	14.2861	6.5327	7.46045	15.1962
ACTR10	0.398878	4.27813	0.479157	0.488807	0.890919	9.84334	3.96619	2.81291	7.51474	3.84023	7.99581
ACTR1A	0.516005	4.52579	1.01132	0.31459	0.82515	5.59447	8.30427	3.77158	6.5093	6.24317	12.5044
ACTR1B	0.100613	3.51848	0.0161537	0.898864	0.988868	1.17535	4.20924	1.88911	0.0419984	2.47484	5.43351
ACTR2	1.0389	5.10407	5.40943	0.0200309	0.503304	13.1795	6.41496	4.71172	18.257	10.0171	18.6093
ACTR3	-0.0871646	7.32989	0.0790075	0.778648	0.966165	69.0241	34.6002	84.853	69.893	45.3359	65.364
ACTR3B	0.559939	4.88015	1.44093	0.229992	0.775821	5.66472	5.54221	13.4134	8.67471	9.85239	16.0303
ACTR5	0.0818021	4.64786	0.0249178	0.874572	0.985337	3.48532	7.29078	12.4527	4.42206	6.32673	19.7647
ACTR6	0.438963	3.61971	0.326663	0.567632	0.922219	1.17535	4.20924	1.88911	8.47941	2.56783	1.65795
ACTR8	-0.00737713	7.34083	0.000580126	0.980784	0.994797	60.2069	43.6972	84.8518	69.911	41.7784	75.1598
ACTRT3	0.542706	2.97612	0.195961	0.658002	0.944975	0.0233563	1.68385	0.948356	1.09202	2.35963	0.847391
ACVR1	0.262064	6.79092	0.673752	0.411749	0.861604	48.868	32.4486	34.2512	51.6167	36.7508	49.4671
ACVR1B	-0.0634055	6.16713	0.0314972	0.859136	0.984552	15.8107	32.7853	32.4182	44.9828	22.1362	18.3393
ACVR1C	-0.332842	5.35527	0.655276	0.418235	0.8659	22.1059	18.0384	6.5737	11.8623	17.9605	8.69838
ACVR2A	0.401261	5.34488	0.98257	0.321568	0.82515	12.2672	12.2104	12.3767	19.3239	13.5341	15.8668
ACVR2B	0.286796	7.3657	0.883091	0.347359	0.832362	49.1296	53.7244	69.5718	61.4108	77.7537	71.4969
ACVRL1	-0.785391	4.39522	2.0198	0.155265	0.718333	3.48926	13.3832	6.64175	4.31449	0.163475	8.11825
ACY1	0.222631	4.46939	0.171767	0.678548	0.944975	9.89238	5.64602	3.76625	13.8466	6.21873	4.27512
ACY3	-0.166064	4.80954	0.12651	0.72208	0.946981	6.78613	9.77192	12.4157	9.6689	7.39839	8.82315
ACYP1	0.597595	6.62789	3.37376	0.0662463	0.628746	35.558	27.6373	26.6348	52.6746	37.9234	45.0013
ACYP2	-1.7374	3.17542	2.59256	0.107371	0.666868	2.25017	3.31245	1.88885	0.0118972	0.030922	1.82487
ADA	0.686666	4.18912	1.38639	0.239019	0.783687	2.30476	5.82989	3.80044	3.30938	10.6623	6.14899
ADA2	-0.637645	6.01036	2.87971	0.0897063	0.651785	34.4323	24.3186	26.6458	32.0903	11.317	16.6788
ADAD1	-0.483183	3.95073	0.548318	0.459008	0.88432	8.76108	3.98708	2.81706	2.19306	3.65349	4.4526
ADAD2	-1.35166	3.31261	2.064	0.150818	0.71323	3.33069	1.52277	3.82496	2.11986	0.0457374	0.864131
ADAL	-0.125639	7.10875	0.162409	0.686949	0.944975	67.8271	53.7638	44.7019	60.1966	49.9271	42.2491
ADAM10	-0.00465046	5.61475	0.000125947	0.991046	0.998241	16.7874	7.73603	34.4437	25.668	4.13168	19.4885
ADAM11	-0.842362	4.76921	2.91914	0.0875386	0.650719	7.90749	12.2692	13.3569	3.30658	4.9866	10.7721
ADAM12	0.240311	9.50407	0.874102	0.349825	0.834402	295.19	242.025	254.241	338.991	322.423	273.51
ADAM15	-0.535757	5.60453	1.93214	0.164529	0.729755	12.4377	22.0583	26.7236	10.829	14.5957	16.8441
ADAM17	-0.304307	6.28147	0.781125	0.3768	0.843825	41.058	16.7166	37.179	26.9012	19.7134	30.9917
ADAM19	0.538708	7.08133	2.95888	0.0854113	0.645552	41.2546	42.3776	43.8086	58.1522	69.2232	58.2044
ADAM2	-0.827605	3.89531	1.51988	0.217641	0.765104	4.48819	5.74333	4.75265	1.1245	4.70918	2.63058
ADAM22	0.299409	6.99038	0.869492	0.351099	0.834468	55.518	49.0741	21.7878	61.2921	55.94	44.005
ADAM23	-0.011531	8.36706	0.0016854	0.967253	0.993447	143.67	121.383	125.685	178.462	74.7717	128.863
ADAM28	0.313932	6.99856	0.994953	0.318538	0.82515	47.8636	40.6792	42.8429	64.5013	55.9576	43.1045
ADAM29	-2.30325	3.85544	7.92528	0.00487613	0.348631	4.52039	5.67223	7.64336	0.0231121	3.45576	0.847243
ADAM30	0.153112	2.70489	0.00875937	0.925434	0.990088	0.015858	1.72318	0	1.07022	0.0310585	0.882889
ADAM33	0.431851	7.31446	1.85566	0.17313	0.736975	47.982	47.9895	62.8985	52.8812	114.932	64.3065
ADAM3A	-1.16834	4.18576	3.68794	0.0548111	0.604925	5.63671	7.3295	8.58875	4.27672	4.74595	0.784588
ADAM5	-1.36789	3.41908	2.07393	0.149839	0.71304	4.40775	4.14087	0.914484	1.10164	4.59255	0
ADAM7	0.933908	4.97113	4.26612	0.0388829	0.575684	7.79026	6.45736	7.61974	10.8274	19.1971	12.2965
ADAM8	-0.126003	4.32937	0.0442936	0.833309	0.979864	4.52922	7.39977	6.66878	3.33898	3.93173	18.0293
ADAM9	0.387245	6.55328	1.37934	0.240218	0.784185	43.221	17.5668	31.428	37.7011	36.6217	45.9803
ADAMDEC1	0.285836	6.33	0.719633	0.396267	0.852872	24.5728	31.9416	24.7354	35.4973	39.9484	24.5569
ADAMTS1	0.657013	7.48527	4.05231	0.0441145	0.584006	44.7861	37.8703	117.363	56.1152	105.507	87.4106
ADAMTS10	-0.273855	6.53671	0.698691	0.403227	0.856366	29.1158	34.1225	51.5097	37.6042	29.3001	28.1711
ADAMTS12	0.0146179	6.79035	0.00208095	0.963615	0.992846	33.5537	57.4481	34.2324	39.8538	59.1622	28.9274
ADAMTS13	1.14888	3.3081	1.54147	0.214403	0.762977	0.0306846	0.7629	2.89185	4.2634	2.47807	1.70741
ADAMTS14	0.320035	5.70229	0.728473	0.393381	0.851667	18.8948	17.1229	14.2534	26.8183	12.5151	22.9905
ADAMTS15	-0.147294	3.72503	0.0436055	0.83459	0.980552	2.28553	3.22898	4.78383	1.13066	3.62572	4.47326
ADAMTS16	-0.517547	5.72678	1.88629	0.169625	0.736406	23.3886	20.2885	23.8155	20.3672	13.5091	13.1609
ADAMTS17	0.300434	6.80863	0.802772	0.370269	0.841691	67.5978	33.1937	28.4834	50.5578	43.896	45.8747
ADAMTS18	-0.210202	4.96997	0.223092	0.636695	0.938215	8.99158	13.1319	11.4257	8.64054	10.8962	9.69829
ADAMTS19	0.0809873	4.52002	0.0245492	0.875496	0.985513	7.77888	5.60864	7.62482	7.53716	10.7276	4.29312
ADAMTS2	-0.114174	5.24102	0.0765407	0.782042	0.967123	7.95566	19.878	12.3611	12.9153	14.5103	10.5185
ADAMTS20	0.710493	6.40389	4.32857	0.0374811	0.571828	27.7943	21.9111	23.7971	59.0056	22.3771	39.6968
ADAMTS3	0.348442	7.43534	1.26218	0.261242	0.803892	71.1865	44.5682	62.8624	70.0195	51.5527	115.968
ADAMTS4	-0.282763	6.88299	0.796163	0.372246	0.842387	41.3376	50.5571	56.2177	38.7709	33.0757	49.5618
ADAMTS5	0.424574	6.23656	1.53436	0.215464	0.764343	28.8747	25.3039	18.038	33.3593	37.5632	26.3641
ADAMTS6	0.615153	7.45314	3.89875	0.0483256	0.593002	78.829	41.3063	46.6152	83.9433	76.7549	83.8614
ADAMTS7	0.611241	8.80963	5.27909	0.0215858	0.507031	112.69	169.012	138.071	183.049	208.135	250.8
ADAMTS8	0.248205	7.23188	0.648216	0.420754	0.867757	64.4921	38.8501	56.1964	52.8144	51.3489	84.0855
ADAMTS9	0.452571	7.38507	2.13564	0.143915	0.705151	50.2144	79.5533	37.0489	67.854	95.7627	60.7638
ADAMTSL1	-0.108745	7.34131	0.126461	0.722131	0.946981	69.0512	58.5786	67.6187	61.3472	54.8855	64.4711
ADAMTSL2	-0.149237	3.55062	0.0358453	0.849836	0.983596	1.18541	2.39822	4.79938	1.12347	1.33573	5.43396
ADAMTSL3	0.214856	8.03759	0.574502	0.448478	0.879703	125.68	80.524	79.9401	122.649	81.8835	126.318
ADAMTSL4	-0.955688	7.49461	9.58226	0.00196556	0.27413	42.6759	99.5829	125.824	29.2168	52.2324	61.9761
ADAMTSL5	-0.330274	6.2508	0.934771	0.333629	0.827464	31.2152	29.2684	34.2985	25.8269	20.8622	28.3061
ADAP2	-0.152469	5.69212	0.164813	0.684765	0.944975	16.7882	25.5058	16.151	23.5787	12.4179	16.737
ADAR	-0.41541	6.06097	1.29546	0.255047	0.798589	25.6799	20.9711	37.2142	11.9821	19.5969	34.7242
ADARB1	0.178208	4.19573	0.090318	0.763774	0.962079	3.41246	6.62642	4.7531	6.43363	9.41612	0.732451
ADARB2	-0.925102	4.09868	2.14358	0.143172	0.705128	5.60559	8.2768	4.73342	2.19212	1.37153	6.32093
ADAT1	0.363778	5.4902	0.793595	0.373019	0.842387	12.3361	7.84338	24.8815	9.82134	15.955	29.4196
ADAT2	-0.0260601	6.05167	0.00489595	0.944217	0.990261	36.5183	12.6574	25.7161	43.8563	7.85575	23.7885
ADAT3	-2.47766	3.09862	4.02353	0.0448732	0.584006	1.17535	4.20924	1.88911	0.00609874	0.0158224	0.905042
ADCK1	-0.693157	5.69304	3.32397	0.0682805	0.629584	13.5654	27.0442	27.6573	16.1125	11.1225	15.022
ADCK2	0.150524	4.64307	0.092522	0.760996	0.960744	8.87513	8.17584	5.68169	9.66373	10.8086	5.17412
ADCK5	0.911747	2.62117	0.269985	0.603344	0.929687	0.00810689	0.849549	0	1.07022	0.0310585	0.882889
ADCY1	-0.796666	4.17516	1.68822	0.19384	0.746387	2.39449	15.1433	5.67682	6.38425	3.68273	1.66878
ADCY10	-0.0776622	7.2325	0.0634027	0.801197	0.971652	72.2897	56.1795	50.425	70.9246	45.2748	52.9068
ADCY2	-0.595095	4.81255	1.58613	0.207884	0.758943	12.2291	10.557	10.463	8.58361	6.17605	7.04228
ADCY3	-0.188754	4.87004	0.169802	0.680289	0.944975	10.0456	14.932	5.65182	11.7796	7.41858	7.89372
ADCY4	-0.125152	7.61317	0.177898	0.673187	0.944975	86.8546	65.8355	85.7242	74.261	67.0438	76.8198
ADCY5	-0.455071	4.6178	0.828318	0.362762	0.839522	4.59859	12.425	9.5268	4.36291	6.13101	8.91891
ADCY6	-0.0966656	4.58561	0.0350121	0.851571	0.983596	5.67572	15.0751	4.70501	4.37824	11.8535	6.12158
ADCY7	0.385589	6.53404	1.33703	0.247563	0.791585	33.3849	25.1006	33.3474	46.2001	18.7683	48.7144
ADCY8	-0.116496	5.97287	0.100699	0.750993	0.956034	22.3565	15.994	38.2049	21.5413	21.9306	22.9577
ADCY9	0.188164	6.41531	0.321443	0.570744	0.922678	31.1866	29.315	29.5127	26.991	31.7314	43.4089
ADCYAP1	-1.20589	4.5914	5.28831	0.0214718	0.506659	6.80523	15.7821	8.54028	5.36322	3.72747	4.39876
ADCYAP1R1	0.390495	4.61435	0.592355	0.441514	0.877381	0.117243	7.40445	10.5497	6.51458	5.10056	14.3316
ADD1	0.500442	7.55665	2.80014	0.0942605	0.657839	60.1836	57.8214	63.8132	80.7553	70.818	105.196
ADD2	-0.644832	5.81362	3.00581	0.0829706	0.645107	32.1658	21.8967	20.9121	12.9717	15.8378	18.6057
ADD3	-0.274618	5.56918	0.488128	0.484766	0.889794	24.3595	8.60417	21.9402	11.9055	19.2792	14.9849
ADGB	-0.0975836	6.36173	0.0848867	0.770782	0.963982	27.9328	36.8233	30.4587	33.3266	31.5919	24.6075
ADGRA1	-1.83256	2.42526	0.981728	0.321776	0.82515	0.00813641	0	0.963382	0	0	0
ADGRA2	-0.292	5.33006	0.513276	0.473726	0.886702	15.6048	15.4772	15.23	17.1318	12.2092	8.70073
ADGRA3	0.249556	7.93323	0.756505	0.384427	0.847758	115.651	77.3082	69.4535	138.678	101.051	72.1519
ADGRB1	0.656316	3.32084	0.461319	0.49701	0.894967	1.17486	6.01449	0	3.21043	2.45171	1.72232
ADGRB2	-0.783518	4.36417	1.99671	0.157645	0.719255	8.88522	10.7728	3.7501	5.36322	3.72747	4.39876
ADGRB3	-0.148157	4.60764	0.0879785	0.766764	0.962149	7.81988	11.6234	4.71044	6.48482	9.59176	6.12256
ADGRD1	-0.63878	5.55902	2.65266	0.103381	0.665384	18.9835	22.9149	19.0285	15.0351	16.8382	7.78369
ADGRD2	-1.69404	4.76716	9.76725	0.00177715	0.26269	14.4507	12.1753	12.368	8.49225	1.42102	3.47692
ADGRE1	-1.11224	5.67973	8.14918	0.00430924	0.333053	23.4412	28.6474	22.8317	11.8393	13.2987	9.63885
ADGRE3	-1.12779	6.41582	10.8697	0.000977965	0.261496	41.2711	43.183	46.6751	20.4483	23.0004	16.6812
ADGRE5	-0.228987	6.31459	0.458408	0.498371	0.895301	37.7908	38.4965	19.9107	30.1063	30.3287	21.9494
ADGRF1	0.201977	7.07103	0.417217	0.518331	0.900131	50.1236	53.0896	40.9053	48.4923	75.002	43.0958
ADGRF2	-0.0935889	8.4565	0.117891	0.731334	0.94961	118.244	144.308	164.79	121.671	138.682	140.369
ADGRF3	0.273427	5.7752	0.545724	0.460073	0.88439	20.0153	17.9174	16.1654	18.3534	23.0828	23.8715
ADGRF4	0.161529	6.15635	0.212176	0.645069	0.941392	35.4233	26.1309	12.2796	26.9273	37.3829	20.1415
ADGRF5	0.12226	6.18357	0.113223	0.736505	0.952319	23.4583	37.9149	16.1073	23.7954	59.9706	20.0634
ADGRG1	-0.013691	6.23041	0.00141987	0.969942	0.993844	27.8706	17.613	39.1337	26.9326	9.09199	48.0788
ADGRG2	-0.202233	7.14093	0.422687	0.515601	0.898836	64.5614	47.0746	62.8692	58.0603	47.5431	45.8274
ADGRG3	-0.171197	4.08425	0.0797231	0.777674	0.965946	5.56122	3.12082	6.69145	6.40642	1.41967	5.32569
ADGRG4	-0.463915	8.61946	2.95248	0.08575	0.645552	221.559	138.313	179.023	165.614	132.624	92.4578
ADGRG5	-0.511627	5.27726	1.52799	0.216418	0.764678	17.7839	15.4598	14.2628	10.7749	9.82341	12.3937
ADGRG6	0.164477	8.30858	0.354932	0.551336	0.917231	93.7486	125.626	132.402	119.52	130.232	144.821
ADGRG7	0.502122	7.22608	2.62548	0.105165	0.665384	63.3089	32.2811	48.5658	81.7085	64.5702	57.2554
ADGRL1	-0.257643	7.07046	0.678339	0.410162	0.860854	46.9118	68.7191	52.3528	62.2879	47.4622	31.5651
ADGRL2	0.216534	7.1731	0.487484	0.485054	0.889817	69.9649	43.028	41.8473	73.0922	52.4905	53.7632
ADGRL3	-0.327244	6.42771	0.966907	0.325456	0.82515	38.9594	29.1591	40.0197	36.4962	20.9622	28.2269
ADGRL4	0.0191343	3.94313	0.000894985	0.976134	0.994559	5.5194	2.3104	4.76924	6.39657	3.70631	2.5708
ADGRV1	0.0531047	7.37508	0.0303869	0.861616	0.984672	59.106	66.0773	63.8017	58.175	72.8799	65.3041
ADH1C	-0.179865	3.63764	0.0593147	0.807583	0.972766	5.46942	2.37207	1.87797	2.17664	3.59804	2.63089
ADH4	-0.561095	4.68008	1.29328	0.255448	0.798616	12.1842	10.6316	6.61996	7.51657	6.13505	6.151
ADH5	0.486682	4.51821	0.885425	0.346723	0.832362	6.66771	7.42283	3.7712	11.7634	9.67181	4.2649
ADHFE1	0.0695015	4.61122	0.0194544	0.889072	0.986826	6.7259	5.57387	10.5192	3.32873	9.63527	10.6929
ADI1	-0.624287	3.24271	0.440145	0.507054	0.89632	0.0506595	2.4521	3.84152	0.022827	1.24749	2.71582
ADIG	-0.427792	6.40342	1.63723	0.20071	0.751844	31.2882	36.6818	40.9758	19.4733	31.4858	30.0641
ADIPOQ	-0.393647	7.57776	1.73635	0.187606	0.740453	97.946	67.434	87.6171	74.1977	56.1449	61.7499
ADIPOR1	-1.05992	4.66024	4.3813	0.0363387	0.564381	7.89788	15.7559	8.53634	5.38143	2.61755	7.14324
ADIPOR2	0.341357	4.56769	0.452371	0.501213	0.895877	7.76437	8.24817	3.76338	10.7134	9.67011	5.17453
ADIRF	-0.486908	5.10298	1.08771	0.296984	0.82515	5.78279	24.1311	12.3525	6.57017	24.801	6.89027
ADK	0.0476636	6.40574	0.0187384	0.891119	0.986923	43.2421	28.4349	22.7893	31.2731	58.9057	20.0428
ADM	0.110391	3.18952	0.0131752	0.908617	0.989282	2.20766	0	2.88221	1.10077	1.27272	2.69146
ADM5	0.0747998	3.04904	0.00489648	0.944214	0.990261	2.19039	0	1.91476	1.09151	0.0594046	2.71606
ADNP	0.230668	7.59989	0.603015	0.437432	0.875049	69.096	80.8889	58.0392	74.311	89.9237	80.2997
ADNP2	0.684901	4.93822	2.30019	0.129362	0.690694	9.96071	9.02404	4.71292	8.6918	13.368	15.9841
ADO	0.6559	5.35884	2.57702	0.10843	0.667036	15.4701	5.41898	13.3567	24.6307	7.71481	19.4642
ADORA1	-0.219657	6.31156	0.422425	0.515732	0.898836	33.4113	21.7184	41.0141	32.2299	18.5712	30.9575
ADORA2A	-1.16837	4.00431	3.08266	0.0791349	0.636428	4.53625	11.776	2.80109	1.12347	1.33573	5.43396
ADORA2B	2.37429	2.99333	3.16767	0.0751135	0.631716	0.00810689	0.849549	0	2.15744	3.53374	0.819049
ADORA3	1.7485	2.81203	1.31987	0.250619	0.795031	0.00813641	0	0.963382	2.13331	0.0596449	1.77673
ADPGK	0.515105	3.52849	0.427113	0.513411	0.897758	4.3559	1.56586	0.926449	3.2319	2.501	3.54189
ADPRH	-0.451644	7.46923	2.15882	0.141758	0.703007	106.699	41.0893	84.7772	66.6712	44.1106	63.6041
ADPRHL1	-0.180455	3.1116	0.0295169	0.863592	0.984672	1.14308	1.61916	1.90754	0.022827	1.24749	2.71582
ADPRHL2	-0.409062	5.88057	1.1887	0.275595	0.814012	43.1204	19.3165	18.979	26.7698	10.1005	18.5248
ADPRM	0.294724	7.25614	0.901234	0.342454	0.829659	38.0663	72.1307	48.5389	34.6323	90.7213	67.1038
ADRA1A	0.210786	5.83081	0.33192	0.564532	0.920795	12.4175	23.8215	20.9644	18.3598	26.6039	22.0505
ADRA1B	0.591255	5.67343	2.38218	0.12273	0.679174	20.9974	10.3919	13.3109	30.0171	25.4266	11.2394
ADRA1D	-0.613575	3.67596	0.70488	0.401152	0.855157	2.29525	4.97171	3.80607	2.16657	1.31689	3.58312
ADRA2A	-2.08556	2.94762	2.27849	0.131183	0.694125	0.0441682	2.48242	2.87459	0.00609874	0.0158224	0.905042
ADRA2B	0.1683	2.52809	0.00679354	0.934311	0.990088	0.00810689	0.849549	0	1.05703	0.0158957	0
ADRA2C	2.05534	2.91064	2.09407	0.147875	0.710072	1.08227	0	0	2.14571	1.27324	1.75667
ADRB1	-2.52289	2.50709	1.69333	0.193166	0.745439	0.015858	1.72318	0	0	0	0
ADRB2	0.217656	5.98985	0.371942	0.541949	0.914534	28.8106	21.1648	15.1742	31.1338	24.3854	20.1872
ADRB3	-0.5027	5.18958	1.39025	0.238366	0.783568	22.0892	12.0821	11.3823	9.70715	9.78769	11.5047
ADRM1	0.873719	3.98502	1.81205	0.178267	0.736975	1.19364	5.03636	2.84773	3.30602	3.83617	11.7008
ADSL	0.394207	4.59847	0.613479	0.433483	0.874722	6.69379	4.76148	8.59946	7.56832	13.1064	6.07475
ADSS	0.514674	5.77644	1.66557	0.196856	0.749351	38.5583	14.4277	10.3805	22.6145	25.4702	21.131
ADTRP	0.519732	5.91096	2.04534	0.152677	0.715467	22.1907	15.3625	17.1262	31.1486	29.1059	18.3724
AEBP1	-0.345308	3.58968	0.205587	0.65025	0.94445	3.34454	2.37333	3.81807	3.20938	0.0983497	3.58346
AEBP2	-0.0826133	5.60252	0.0463001	0.829632	0.97921	24.3533	14.5227	15.2043	18.2785	13.5577	18.5732
AEN	-0.214228	5.03173	0.226944	0.633801	0.938215	12.255	3.71534	20.111	9.70441	6.31939	14.2601
AES	0.701183	5.49877	3.16425	0.0752708	0.631753	9.01635	10.496	17.2043	18.3296	19.51	22.1091
AFAP1	0.0555183	7.04782	0.0315325	0.859058	0.984552	44.6443	44.7212	60.046	51.6692	48.7607	54.7527
AFAP1L1	0.67669	4.2652	1.37816	0.240419	0.784284	5.53371	3.15924	4.76322	11.6994	0.219632	7.07463
AFAP1L2	0.220956	6.94584	0.481048	0.48795	0.890632	39.0767	63.232	29.4359	40.9872	72.4928	40.458
AFDN	0.263167	5.7259	0.499281	0.479819	0.888069	10.2036	19.6504	21.9497	15.1581	20.7128	26.6131
AFF1	0.382426	8.73082	2.05241	0.151969	0.714619	170.358	112.229	154.283	186.214	198.293	184.44
AFF2	0.369501	7.68002	1.35546	0.244331	0.788013	52.5683	112.299	57.0685	70.1186	175.485	73.9173
AFF3	-0.185709	6.91945	0.343711	0.557697	0.919501	58.9361	48.0626	40.8999	38.7948	54.4645	36.9699
AFF4	0.324996	7.53295	1.17859	0.277646	0.814845	63.5253	51.9662	76.2342	64.6698	73.1384	101.698
AFG1L	-0.882586	3.50512	1.15362	0.282797	0.817459	6.54737	2.34945	1.87317	1.10135	3.49648	0.832466
AFG3L2	0.415135	6.62458	1.64639	0.199455	0.750927	23.5502	35.1336	37.1737	37.7239	34.3089	55.7997
AFM	-0.436012	6.62982	1.78288	0.1818	0.736975	59.9301	31.5203	39.0139	39.7323	30.4836	25.4736
AFMID	0.481207	6.61461	2.19777	0.138215	0.701888	23.5366	37.6941	31.4242	39.8621	46.182	44.1332
AFP	-0.346919	4.16576	0.335671	0.562341	0.920159	4.52733	10.9246	2.80423	4.31855	7.10703	2.55726
AFTPH	0.269948	4.54889	0.275985	0.599346	0.929615	8.8385	4.75973	6.66155	8.60626	13.0529	3.36573
AGA	-0.601292	3.66896	0.651191	0.41969	0.866734	5.48539	4.99962	0	1.11715	3.56621	2.64909
AGAP1	0.0301812	6.02114	0.00702598	0.933199	0.990088	15.7739	35.4605	20.9171	21.5687	30.1925	21.1067
AGAP2	-0.362555	5.17686	0.733458	0.391767	0.851481	17.7267	12.9827	11.3931	13.9295	10.9632	7.83786
AGAP3	0.301254	4.36812	0.309414	0.578042	0.924546	3.43054	8.33579	4.74321	7.52618	7.29627	6.13667
AGBL1	-0.248556	6.77185	0.602676	0.437561	0.875215	62.1617	33.9855	39.9618	50.4549	22.3378	40.6359
AGBL2	-0.68655	5.60361	3.12371	0.0771647	0.634049	22.274	23.719	18.0582	15.0387	13.3955	11.4093
AGBL3	0.410086	8.22516	2.06761	0.150461	0.713092	145.667	85.3886	80.875	159.198	106.157	134.156
AGBL4	0.49171	4.97524	1.22321	0.268735	0.810651	6.76219	8.09723	11.4644	10.8012	12.1994	14.1694
AGBL5	0.202387	6.59207	0.387662	0.533533	0.909281	31.2536	33.3964	37.1579	43.0175	40.1438	34.3386
AGER	-1.30107	4.56904	5.95578	0.0146714	0.456435	4.62775	15.7855	10.471	6.39743	4.83597	1.65742
AGFG1	0.336936	6.96406	1.14039	0.285574	0.81936	46.7428	51.5768	28.4857	46.3434	67.8204	46.6863
AGFG2	-0.579235	5.49622	2.14658	0.142892	0.704531	17.8675	21.2714	18.0787	16.0818	8.74338	13.2456
AGGF1	-0.135569	6.26165	0.158756	0.690305	0.944975	26.8076	36.0511	26.6346	29.0427	29.1517	23.7513
AGK	-0.564374	6.41594	2.64373	0.103963	0.665384	36.7943	39.1567	37.1308	24.7919	40.8502	16.5603
AGMAT	0.711621	4.28364	1.55327	0.212657	0.762427	4.46592	2.29304	6.70563	1.18386	9.55684	9.82332
AGMO	-0.324243	5.52458	0.686558	0.40734	0.859353	23.2777	14.5123	17.1256	20.3396	8.8064	14.1014
AGO1	-0.267765	6.63941	0.685416	0.40773	0.859675	41.2372	34.0583	48.6088	31.2514	24.6395	46.1075
AGO2	-0.364241	5.24161	0.769474	0.380383	0.84595	15.5846	18.9425	9.46139	13.9432	8.68664	11.4668
AGO3	0.517208	6.5796	2.50989	0.113138	0.670024	32.2768	26.7992	30.474	36.6566	42.609	48.6262
AGO4	0.336549	8.15115	1.37947	0.240195	0.784185	124.612	92.8564	79.9308	106.645	183.148	100.444
AGPAT1	0.339944	6.02538	0.813425	0.367115	0.840888	9.19618	45.5879	19.9495	14.1455	32.6368	32.7824
AGPAT3	0.0595494	5.07962	0.0188613	0.890765	0.986923	6.82479	17.4459	9.49406	15.0046	8.7022	11.4549
AGPAT4	-0.165396	4.81848	0.125564	0.723077	0.947071	11.1077	9.7671	8.54925	12.8204	7.40255	6.07702
AGPAT5	0.818358	4.09362	1.71366	0.190516	0.743773	5.47109	0	4.78976	6.45617	2.66312	8.93967
AGPS	0.544771	5.64452	1.9883	0.158522	0.720848	14.5019	16.3672	13.3111	15.1736	18.4278	32.9095
AGR2	-0.303583	4.22907	0.26587	0.606117	0.929872	8.80932	4.79702	4.73645	2.22821	9.40864	4.36619
AGRN	-0.65699	4.27267	1.20385	0.272557	0.811674	2.37396	7.35484	10.5345	3.28044	1.44412	9.93503
AGRP	0.169132	5.40516	0.180406	0.671026	0.944975	11.2289	16.4063	14.283	20.3705	10.0194	16.7884
AGT	1.23346	5.92709	9.84333	0.00170546	0.26269	12.3378	26.6608	5.61746	17.3721	45.7066	29.0886
AGTPBP1	-0.168742	4.61738	0.113884	0.735765	0.951948	7.82479	4.68187	12.4432	9.63377	7.32084	5.20755
AGTR1	-0.344767	2.80037	0.0565836	0.81198	0.974198	0.0233563	1.68385	0.948356	0.0119776	1.18944	0.88279
AGTR2	0.518348	4.19381	0.748357	0.387	0.849329	8.7439	3.13723	2.82109	7.50742	6.11377	5.24547
AGTRAP	0.263403	4.91082	0.34095	0.559283	0.919501	7.85145	8.94313	10.4915	10.773	7.50894	14.228
AGXT2	-0.0942817	4.33937	0.0296443	0.8633	0.984672	7.75126	8.27426	2.80325	6.4491	4.95164	6.1815
AHCTF1	0.239062	6.0877	0.460048	0.497604	0.895233	26.6726	22.802	19.9655	21.6061	38.5308	22.8465
AHCY	-0.538086	4.39438	0.982742	0.321526	0.82515	9.94754	9.04724	3.75275	3.28216	4.90543	7.1421
AHCYL1	0.656621	6.131	3.52888	0.0603124	0.620075	21.1581	19.5253	19.9916	35.481	24.5863	35.3607
AHCYL2	-0.272213	5.67197	0.515663	0.4727	0.886101	22.2412	26.3346	11.3448	22.4999	18.192	9.52216
AHDC1	0.272185	4.30441	0.229023	0.63225	0.937841	7.71102	4.83941	3.77903	2.25584	6.16819	12.5829
AHI1	0.0292496	6.9378	0.00859259	0.926145	0.990088	50.1012	31.4706	58.1536	53.7631	41.5332	46.7615
AHNAK	0.382489	6.73319	1.42034	0.233351	0.779549	37.8494	32.5257	35.2306	47.3495	41.4999	48.5742
AHR	0.680697	7.12849	4.74338	0.0294143	0.536843	45.631	34.0552	44.7739	72.0786	44.2196	82.2492
AHRR	0.315047	7.88633	1.05222	0.305001	0.82515	80.354	163.099	46.52	74.3919	131.017	98.8272
AHSA1	1.53306	3.6671	3.37409	0.0662329	0.628746	0.0502344	5.15245	0.92722	3.26721	3.72536	6.25332
AHSA2	0.135177	4.89594	0.0887438	0.765781	0.962099	7.86065	8.92438	11.4533	11.8136	8.63793	10.5895
AHSG	-0.772368	4.90173	2.7992	0.0943157	0.657839	9.02042	15.6435	12.3747	5.43044	7.31496	8.88344
AHSP	-2.06305	3.07493	2.50173	0.113726	0.670024	0.0503755	4.24716	1.89499	0.0120591	2.28112	0
AICDA	-0.779467	5.47938	3.76766	0.0522563	0.602513	27.6724	14.4557	18.0709	13.9466	12.1515	8.72835
AIDA	0.434163	7.2099	1.85494	0.173215	0.736975	74.3481	33.9018	44.7215	78.4809	56.1633	60.8463
AIF1	-0.00249287	6.26023	5.02e-05	0.994347	0.999127	23.5143	21.774	42.962	24.8072	22.1389	38.1445
AIF1L	-2.13498	2.97126	2.43941	0.118325	0.674822	3.28147	1.59108	0.931254	0.00609874	0.0158224	0.905042
AIFM1	0.464818	5.95938	1.63477	0.201048	0.752116	21.136	17.8639	19.0387	16.2827	39.6925	26.4505
AIFM2	-0.434465	3.72511	0.373767	0.54096	0.913882	3.37011	3.20423	4.77655	3.22104	1.33696	3.56184
AIFM3	-0.658881	3.81351	0.912083	0.339565	0.828974	1.2248	5.80105	5.73573	2.17619	2.47645	3.56148
AIG1	0.374041	6.91531	1.34073	0.246909	0.790677	45.616	25.7387	50.532	79.4229	27.3115	52.053
AIMP1	-0.151114	4.03086	0.0487888	0.825185	0.978573	5.54725	4.01087	4.75755	2.26251	2.7218	17.1762
AIMP2	-0.613718	3.68495	0.705054	0.401093	0.855157	4.43895	2.33022	4.77609	4.25041	2.45249	0.806928
AIP	1.77997	2.80423	1.3539	0.244601	0.788348	0.00810689	0.849549	0	2.13331	0.0596449	1.77673
AIPL1	1.03742	4.87044	4.55638	0.0327996	0.548273	4.54525	11.7436	3.76103	12.9237	16.8341	9.59838
AIRE	-0.312355	3.2988	0.115138	0.73437	0.951156	2.25148	0	5.783	0.0278825	1.27221	3.63196
AJAP1	0.118724	3.18506	0.0150508	0.902359	0.989074	1.14329	0.740357	2.8825	1.10077	1.27272	2.69146
AJUBA	-0.194175	5.4178	0.221862	0.637626	0.938215	10.1802	13.7472	23.8985	7.66185	12.3277	25.0113
AK1	-0.0707518	3.25722	0.00527741	0.942088	0.990223	0.0442979	1.59245	3.85024	1.11617	0.0976522	5.4614
AK2	0.414761	8.08787	2.09766	0.147542	0.709675	95.7985	47.5919	130.595	129.118	56.6291	169.802
AK3	0.302454	7.0561	0.898009	0.343329	0.830077	51.1883	21.5221	64.8676	64.4967	20.1249	76.1906
AK4	-0.025299	7.26658	0.00588303	0.938862	0.990088	49.1893	44.5048	100.152	50.6887	40.6149	103.701
AK5	0.531351	4.9115	1.36338	0.242957	0.787039	7.82356	6.40247	10.507	13.9565	14.4726	7.80895
AK6	0.460865	3.52867	0.33223	0.564351	0.920795	4.3559	1.56586	0.926449	2.19448	7.00049	1.67986
AK7	0.176543	7.42585	0.339556	0.560087	0.919501	62.4089	72.7293	52.3265	53.9245	89.7028	68.8168
AK8	-0.69053	4.14057	1.32657	0.24942	0.79387	2.35977	10.0436	5.7018	3.25099	3.6796	4.4334
AK9	-0.383442	5.58626	0.978102	0.322671	0.82515	23.3122	17.0124	18.0758	17.1833	19.2509	8.65144
AKAIN1	-0.418944	5.24775	1.01408	0.31393	0.82515	14.5083	18.925	11.383	10.7787	14.4244	8.73728
AKAP1	0.162472	5.27653	0.156405	0.692489	0.944975	15.5241	9.61925	13.3353	15.0594	14.6025	13.1986
AKAP10	-0.0607783	4.44644	0.0126086	0.910595	0.989565	2.37363	8.22946	9.56513	4.3738	3.86746	12.5845
AKAP11	-0.0738232	5.9753	0.0425928	0.836494	0.980992	24.5056	22.7813	23.8039	22.6074	27.7802	17.5323
AKAP12	0.210834	5.68847	0.313346	0.575636	0.924079	17.8227	20.5115	13.2867	18.3296	25.3269	16.6801
AKAP13	0.156538	8.67087	0.341397	0.559026	0.919501	187.023	118.762	150.452	172.204	175.19	160.59
AKAP14	0.0909422	5.52505	0.0546434	0.815172	0.97464	16.7016	12.0503	19.0789	19.3365	13.5591	17.6641
AKAP17B	0.0379173	7.39592	0.0155318	0.90082	0.989074	65.7357	50.303	77.1883	71.0075	72.8937	54.596
AKAP2	0.448505	6.80786	1.95349	0.162215	0.726223	27.993	29.1533	51.5292	48.4539	28.4736	72.6828
AKAP3	-0.0489746	4.93775	0.0118826	0.913197	0.989686	4.62433	10.6015	15.307	7.59226	12.061	10.6006
AKAP4	0.356727	3.26064	0.149969	0.698566	0.944975	2.20766	0	2.88221	2.15703	2.42333	1.73857
AKAP5	0.690795	3.47847	0.737685	0.390406	0.850727	0.0440391	3.382	1.90109	4.27475	1.35577	3.54225
AKAP6	0.271798	7.47349	0.81293	0.367258	0.840888	62.4082	53.6438	71.4579	68.9282	77.8527	79.4662
AKAP7	0.598447	5.87009	2.679	0.101684	0.663693	23.2407	11.1632	17.138	27.9595	14.9908	33.7076
AKAP8L	0.00140416	7.36025	2.15e-05	0.996302	0.999127	67.9318	56.115	66.6692	67.7826	53.7479	68.8952
AKAP9	0.655202	6.75384	4.133	0.0420582	0.582867	36.695	31.7755	27.58	44.1862	65.3555	42.252
AKIP1	0.322533	5.87025	0.770894	0.379943	0.845732	15.6874	22.1266	19.0416	17.3197	34.8629	21.1045
AKIRIN1	1.10591	4.22191	3.57046	0.0588197	0.615192	3.3575	3.22824	3.81166	6.49037	7.33713	8.86728
AKIRIN2	0.870142	4.51719	2.77352	0.0958396	0.661444	6.62937	3.98875	4.75175	13.8888	6.28238	7.8824
AKNA	-0.0842666	7.52943	0.0789868	0.778676	0.966165	84.5893	68.3887	68.5394	67.8245	89.6761	51.8947
AKNAD1	0.443092	7.29282	2.04923	0.152287	0.714619	64.4595	28.9236	60.0387	96.687	52.6421	59.9122
AKR1A1	-0.825423	4.92211	3.2247	0.0725391	0.629864	9.02954	12.1812	17.1944	4.37506	6.17081	10.7314
AKR1B1	0.200635	4.80682	0.151817	0.696808	0.944975	4.62585	20.1468	5.65105	3.38635	28.3216	9.58468
AKR1C1	-0.0303433	4.75616	0.0040517	0.949247	0.990836	11.0746	7.22864	8.56155	11.7705	7.40116	6.99063
AKR1CL1	1.07018	7.5475	11.1246	0.000852469	0.260981	32.5416	84.6884	37.0624	55.082	136.906	96.1995
AKR1D1	0.476811	4.94222	1.12518	0.28881	0.821513	11.0643	4.66583	10.4997	10.7936	9.87042	15.0992
AKR1E2	0.518183	4.30381	0.83916	0.35964	0.838993	2.3321	3.99208	8.63564	7.52709	8.43339	5.21894
AKR7A2	-0.58445	4.178	0.986181	0.320681	0.82515	5.60559	8.2768	4.73342	4.30669	2.56435	5.34397
AKT1S1	-0.1619	5.07994	0.126567	0.72202	0.946981	14.4226	8.7922	13.3441	5.50808	9.89242	21.4853
AKT2	-0.0686343	6.72844	0.044354	0.833197	0.979864	34.6599	29.8692	62.9789	41.9513	21.1643	53.1867
AKT3	-0.130781	5.65607	0.119038	0.730082	0.949504	21.1263	19.5781	16.1567	19.3436	14.7385	17.6533
AKTIP	-0.195431	4.25165	0.1188	0.730341	0.949504	5.5961	5.67123	6.67362	3.28332	7.16518	5.28918
ALAD	0.441944	6.12924	1.61116	0.204332	0.756947	20.1082	30.4823	15.1716	24.8229	36.2989	29.0997
ALAS2	-0.83907	5.83434	5.03779	0.024803	0.520427	30.0226	28.5905	20.9007	16.1255	18.0931	10.4628
ALB	0.138981	4.37048	0.0604186	0.805836	0.972665	5.5961	5.67123	6.67362	5.44114	14.1479	4.28196
ALCAM	-0.349374	4.0858	0.330199	0.565544	0.921495	5.57231	5.71729	4.74713	6.39657	3.70631	2.5708
ALDH16A1	0.129201	6.96756	0.168521	0.681431	0.944975	48.9926	53.1481	35.1719	45.2512	51.1008	53.8818
ALDH18A1	-0.173676	5.26103	0.175151	0.675575	0.944975	12.3199	9.56019	21.0326	9.74581	14.5047	13.2543
ALDH1A1	0.720848	5.57678	3.4522	0.0631716	0.626069	13.3676	13.0352	12.3686	17.2868	21.8985	24.7879
ALDH1A2	-0.583056	5.47087	2.14803	0.142757	0.704341	18.9469	23.8455	13.2743	12.9133	12.2027	12.3427
ALDH1A3	0.306817	5.97744	0.710912	0.399144	0.854993	25.5253	14.4291	22.8709	39.6463	18.5555	21.9603
ALDH1B1	0.809664	3.06051	0.51722	0.472032	0.885501	1.11623	0.787475	0.948225	2.1461	2.39328	0.83263
ALDH1L1	0.111331	4.98699	0.0635131	0.801028	0.97156	8.96423	15.8043	5.65221	6.5515	14.4163	12.391
ALDH1L2	0.344097	7.31041	1.25691	0.26224	0.804934	66.7082	45.4767	50.4483	79.5779	57.4126	68.8378
ALDH2	0.336907	6.04149	0.847209	0.357346	0.838574	36.4661	14.3704	19.0053	37.5301	24.4478	19.2575
ALDH3A1	-0.0917515	4.16365	0.024269	0.876203	0.985533	4.49846	7.48023	3.78021	1.15922	8.25383	5.30523
ALDH3A2	0.848189	7.33226	6.72493	0.00950926	0.396975	35.8267	77.2695	33.2453	76.4348	95.8452	63.407
ALDH3B1	1.24101	3.37386	2.00005	0.157298	0.719255	0.0304899	2.55308	0.942259	3.23303	4.74477	1.69315
ALDH4A1	0.0437587	4.37306	0.0062084	0.937197	0.990088	1.2605	10.9292	5.70228	11.7031	3.84431	4.31718
ALDH5A1	-0.0755134	3.97694	0.0143024	0.904806	0.989074	4.46442	4.91404	3.79436	3.26052	5.9549	3.49009
ALDH6A1	-0.405936	5.22073	0.946619	0.330585	0.825707	9.06518	16.374	18.1323	11.8283	8.66916	12.3943
ALDH7A1	-0.557119	4.97724	1.48077	0.223658	0.770484	12.3065	6.18977	22.9735	4.39744	8.53821	12.5029
ALDH8A1	0.180104	6.48717	0.287479	0.591842	0.92729	37.7852	29.2624	28.5403	52.5566	36.5138	20.045
ALDH9A1	0.751565	5.34966	3.25107	0.0713816	0.629864	15.4538	8.84901	8.53625	22.4973	2.92176	23.1332
ALDOA	-0.822888	6.29549	5.76846	0.0163188	0.467788	22.5083	36.6557	52.478	15.1595	17.2122	30.2355
ALDOB	-2.05606	3.6305	6.03656	0.0140148	0.456435	2.32367	4.01339	7.67133	1.08175	1.22055	0.864005
ALDOC	-0.165838	5.28729	0.164323	0.685209	0.944975	11.2355	17.2478	14.2794	17.1361	8.74463	12.3333
ALG1	-0.999956	4.46408	3.43284	0.0639161	0.626069	4.59942	10.6828	11.4605	3.26664	2.5819	7.18457
ALG10	0.135646	4.57269	0.0727484	0.787377	0.967123	4.55478	9.95466	6.6541	7.54822	5.05837	10.6957
ALG11	-0.31532	5.64896	0.660024	0.416554	0.865191	32.0493	16.1135	15.1792	23.5434	13.5269	11.3394
ALG12	-0.774643	3.60531	1.00972	0.314973	0.82515	0.0738364	5.89781	3.81285	2.15703	2.42333	1.73857
ALG13	1.02454	4.78244	4.36301	0.0367307	0.567215	1.25073	5.69767	9.59277	13.9593	9.87466	12.3557
ALG14	0.277085	9.33756	1.14593	0.284407	0.818616	242.878	241.367	210.419	256.209	311.358	274.473
ALG2	-0.2046	6.7906	0.409934	0.522005	0.902294	46.7852	37.317	51.4563	31.2959	43.6902	42.4098
ALG3	-0.17288	5.50188	0.194592	0.659123	0.944975	14.5567	24.8002	11.3655	15.0755	19.2663	11.3609
ALG5	0.134493	3.53241	0.0300401	0.8624	0.984672	1.1756	3.31316	2.85995	4.26276	1.33757	2.6315
ALG6	0.194396	5.5123	0.247944	0.618528	0.934108	14.5122	13.7833	17.1609	21.4594	14.7414	15.8377
ALG8	0.230283	6.38466	0.424628	0.514639	0.898151	27.8889	32.7103	26.6403	16.3393	60.0984	34.3732
ALG9	0.0722256	6.9049	0.0501146	0.822865	0.977451	44.5818	29.8336	60.0833	53.7331	18.8443	60.2479
ALK	0.54766	8.58383	4.0929	0.0430671	0.582867	140.298	119.804	108.52	157.207	215.1	166.753
ALKAL1	0.210293	4.72348	0.193248	0.660229	0.944975	7.81477	3.84032	12.4496	7.57551	5.11493	14.3129
ALKAL2	0.267678	6.80472	0.705023	0.401104	0.855157	37.9068	23.2684	55.3423	53.7545	29.6173	55.729
ALKBH1	0.304989	6.51634	0.770983	0.379916	0.845732	23.5619	51.0862	23.7391	32.3783	63.8333	28.0459
ALKBH2	0.93625	3.93843	2.06226	0.150991	0.71323	3.32987	3.28174	1.88337	2.23272	7.1912	7.12206
ALKBH3	0.279784	7.41748	0.85097	0.356281	0.838152	51.3563	60.3259	67.6446	72.1215	75.4122	70.5807
ALKBH4	0.191539	4.73359	0.144021	0.704317	0.944975	7.82049	10.7488	5.67462	8.65901	2.81074	19.7473
ALKBH5	0.0878971	5.56259	0.051264	0.820879	0.977195	14.5449	11.1805	23.8904	19.3458	17.0696	15.8366
ALKBH6	-0.447277	3.83897	0.433541	0.510259	0.896632	1.22535	4.03685	7.67959	4.2754	2.50183	2.61445
ALKBH7	-1.32351	3.0488	1.25047	0.263466	0.805547	3.28147	1.59108	0.931254	1.07022	0.0310585	0.882889
ALKBH8	-0.20417	5.23453	0.24163	0.623033	0.934919	15.5625	12.1292	14.2842	9.73881	12.1806	14.1825
ALLC	-0.911546	3.46675	1.15539	0.282427	0.817459	2.27448	3.25474	3.81847	1.10048	0.0726829	3.63227
ALMS1	0.213716	6.65339	0.437888	0.508145	0.89632	43.3305	31.6828	31.3939	35.5764	41.3801	45.9651
ALOX12	-0.0341611	6.70992	0.0112075	0.915689	0.989828	35.7378	57.4903	28.4922	31.297	36.5987	49.5885
ALOX12B	-1.99434	3.30867	3.99286	0.0456971	0.586569	1.19416	3.25547	4.79157	1.0704	1.18975	0
ALOX15	-0.45769	6.71087	1.99988	0.157316	0.719255	31.3924	51.4766	54.3255	18.4549	35.2358	45.2347
ALOX5	0.715015	6.50733	4.66828	0.0307279	0.539589	31.1038	24.3889	22.8237	56.9083	35.4971	36.0808
ALOX5AP	-0.258778	6.60756	0.634648	0.425658	0.868878	36.8289	41.6011	41.9072	23.7895	38.7844	38.0251
ALOXE3	-0.658184	6.19868	3.59165	0.0580745	0.613718	27.9548	30.8986	41.0013	19.4048	20.7193	22.9858
ALPK1	-0.278441	4.47919	0.282935	0.594786	0.929132	7.80117	7.30639	7.61488	6.45784	4.97136	7.08845
ALPK2	0.0772686	8.34714	0.0788425	0.778873	0.966165	144.739	90.1686	139.065	133.458	98.9105	160.809
ALPK3	-0.704438	5.74294	3.48745	0.0618397	0.623137	15.7685	28.697	26.6857	12.9525	16.9308	14.0971
ALPL	-0.422297	3.72376	0.353714	0.55202	0.917231	1.21017	4.97265	4.77746	2.17664	3.59804	2.63089
ALS2	0.00549079	8.32979	0.000396798	0.984107	0.995964	133.675	105.785	139.06	140.943	116.938	121.765
ALS2CL	-0.92901	5.75037	5.92036	0.0149692	0.456435	37.6414	16.8231	23.785	16.0953	7.59957	15.961
ALS2CR12	-0.242266	5.21242	0.309408	0.578045	0.924546	27.5391	10.3428	11.3721	13.9519	9.85959	11.4543
ALX1	-1.28964	3.68267	2.8683	0.0903446	0.652161	6.59869	4.03262	2.82605	3.18452	1.27375	0.832794
ALX3	-0.428729	4.27074	0.577636	0.447243	0.879629	3.45545	9.13169	6.66419	6.41817	2.60193	5.30762
ALX4	-3.96832	2.86133	5.08122	0.0241891	0.517309	0.0440391	3.382	1.90109	0	0	0
ALYREF	-0.389564	2.80208	0.0705969	0.79047	0.967123	1.11608	1.68351	0	1.07022	0.0310585	0.882889
AMACR	-2.29295	3.04561	3.15652	0.0756284	0.631782	1.16587	1.5673	3.84116	0.00614199	1.154	0
AMBN	0.224322	5.90472	0.379162	0.538054	0.911812	21.1595	17.828	21.9149	31.0994	12.5721	25.6421
AMBP	0.825736	5.11598	3.6029	0.0576827	0.613143	13.2109	5.52088	7.59885	14.0203	15.8083	15.8967
AMBRA1	0.406624	6.44583	1.51124	0.218954	0.765807	19.1141	32.744	32.408	32.3478	36.5503	43.3384
AMCF-II	-0.766873	3.97652	1.40521	0.235857	0.781575	6.64424	3.1025	6.68464	3.2319	2.501	3.54189
AMD1	1.00994	4.96745	4.94966	0.0260987	0.525386	9.92267	5.60673	5.68942	16.1136	12.2848	14.1102
AMDHD1	1.201	3.94036	3.314	0.0686959	0.629584	1.17535	4.20924	1.88911	3.2973	9.47483	5.25797
AMDHD2	-0.14453	3.23584	0.0237904	0.87742	0.98565	1.15446	3.38134	0.93162	0.0278825	1.27221	3.63196
AMELX	0.258102	4.89369	0.289762	0.590375	0.92729	8.92888	11.5476	6.62808	8.70859	26.071	7.76566
AMER1	0.339564	4.45771	0.417217	0.518331	0.900131	7.73892	6.544	3.77081	7.54239	7.33858	7.94686
AMER2	-0.44616	5.90528	1.50279	0.220246	0.766283	22.3521	22.7299	30.5165	21.4815	18.2803	15.8101
AMER3	-1.66221	4.77955	10.6402	0.00110702	0.26269	9.04195	13.866	17.1852	2.20833	5.95351	4.41464
AMFR	0.195132	6.68394	0.36817	0.544005	0.915599	34.5805	38.3562	36.1809	33.4489	43.7664	47.7469
AMH	-1.04519	2.70438	0.407307	0.523341	0.903047	0.0232791	2.59516	0	0.00614199	1.154	0
AMHR2	-0.725251	5.47855	3.30374	0.0691261	0.629584	15.6976	25.5074	17.1128	6.56098	15.6077	13.2789
AMIGO1	-0.0608752	5.53912	0.0246558	0.875228	0.98549	16.7278	20.5298	13.2898	17.2089	13.5312	17.6854
AMIGO2	0.13687	6.18398	0.141848	0.706451	0.944975	54.1483	17.5605	21.8334	39.6726	16.2248	28.2364
AMMECR1	-0.183246	5.7715	0.243991	0.62134	0.934765	22.2659	24.5835	16.1393	14.0682	24.0862	17.6197
AMMECR1L	-0.0789288	6.51428	0.0579179	0.809818	0.973755	34.5648	40.064	31.3939	26.9855	41.1374	32.632
AMN1	-0.290457	5.42032	0.526822	0.467948	0.885012	19.9756	12.0245	18.1061	13.9894	13.4104	13.2203
AMOT	-0.0416427	7.55321	0.0194377	0.889119	0.986826	71.3457	66.731	83.8355	76.394	77.7869	61.6766
AMOTL1	-0.27193	6.85085	0.729609	0.393013	0.8516	53.4235	38.927	52.3947	49.4157	33.0592	37.017
AMOTL2	0.416223	8.11402	2.17414	0.140353	0.702348	123.448	75.5956	80.9008	126.997	118.117	127.109
AMPD1	-0.409001	5.68038	1.15782	0.281922	0.817459	29.8794	21.1885	12.2983	18.2585	18.1511	11.3452
AMPD2	-0.57886	4.62906	1.32945	0.248906	0.793633	6.7781	9.79126	11.454	7.50742	6.11377	5.24547
AMPD3	0.280257	7.35873	0.841416	0.358995	0.838702	51.3327	72.849	47.564	59.2691	93.2582	57.2389
AMPH	-0.0368859	4.36961	0.00433366	0.947513	0.990836	8.82277	6.5196	3.76663	5.42739	12.9537	3.39207
AMT	0.260971	5.09878	0.371711	0.542075	0.914543	8.97541	12.3071	10.4687	8.69253	14.5218	15.069
AMTN	-0.396659	4.5318	0.591208	0.441955	0.877381	8.89962	7.26633	8.57177	4.35637	6.1097	8.01203
AMY2	0.0231068	2.73248	0.000262802	0.987066	0.996709	0.0235123	0	2.90204	1.07022	0.0310585	0.882889
AMZ1	-1.77109	2.41314	0.949906	0.329746	0.82515	0.00810689	0.849549	0	0	0	0
AMZ2	0.203851	5.22671	0.24082	0.623616	0.935199	11.1788	7.94081	17.2078	17.1625	12.2718	12.2999
ANAPC1	-0.124418	6.77506	0.151983	0.696649	0.944975	39.0695	39.8511	51.4678	40.8947	29.5003	48.6792
ANAPC10	-0.336942	5.50057	0.736471	0.390796	0.850727	13.4857	16.2216	23.8697	12.9443	13.4405	15.9324
ANAPC11	-1.29301	4.64388	6.21538	0.0126666	0.445717	5.7321	12.2718	15.2901	4.31718	4.85929	4.39833
ANAPC13	0.379111	3.37571	0.191481	0.661688	0.944975	1.15491	1.592	2.87429	1.12347	1.33573	5.43396
ANAPC15	0.318432	4.81107	0.467652	0.494071	0.893101	7.82356	6.40247	10.507	8.65055	7.47805	14.2593
ANAPC16	-0.050505	4.19604	0.00753665	0.93082	0.990088	8.77892	3.10104	4.74578	2.22772	8.28746	5.2887
ANAPC4	-0.350173	4.45123	0.43772	0.508227	0.89632	6.72418	8.17822	7.61543	8.54249	3.80809	5.2603
ANAPC5	0.342806	5.689	0.809102	0.368389	0.841498	18.8873	15.4301	15.2186	13.0382	31.2106	20.2638
ANAPC7	0.523496	7.45481	2.98559	0.0840127	0.645552	56.825	54.5855	56.1817	74.3052	91.0998	75.8569
ANG	-3.80838	2.81551	4.42336	0.0354534	0.562317	2.20738	0.740037	1.90732	0	0	0
ANGEL1	-0.307759	7.54231	1.03667	0.3086	0.82515	68.0831	60.8672	112.488	53.8966	48.9917	92.0891
ANGEL2	0.283729	8.1291	0.989973	0.319754	0.82515	138.954	50.0318	100.951	134.483	74.7277	150.237
ANGPT1	0.572226	7.00761	3.28824	0.0697816	0.629584	48.8937	38.2668	32.3276	55.997	67.9704	53.7695
ANGPT2	0.417017	8.84434	2.47069	0.115991	0.672315	198.13	153.244	115.143	198.067	243.125	181.716
ANGPT4	0.413937	4.81981	0.788849	0.374451	0.842949	11.0377	4.69373	8.57542	12.8721	6.33569	12.4094
ANGPTL1	0.112155	8.64828	0.170681	0.679508	0.944975	209.206	134.354	119.915	196.863	153.43	141.992
ANGPTL2	0.232134	7.04824	0.498308	0.480247	0.888345	35.8562	83.8258	37.0596	41.0083	73.7911	49.3542
ANGPTL3	0.84028	3.90286	1.61817	0.203351	0.755088	4.39262	1.52226	2.85262	5.38296	4.90787	5.29013
ANGPTL4	0.299957	7.19616	0.942799	0.331562	0.825831	43.5527	53.0284	55.2525	49.6037	58.5035	78.7335
ANGPTL5	1.73506	3.37235	3.64859	0.0561206	0.606948	2.17127	0	0.948094	3.24091	1.37217	5.38596
ANGPTL6	-0.595401	3.95516	0.822811	0.364362	0.840627	5.55898	6.62416	2.81808	2.19212	1.37153	6.32093
ANGPTL7	0.677914	3.19375	0.481012	0.487967	0.890632	1.13041	0.762614	1.91496	3.1983	2.42407	0.819226
ANGPTL8	0.134943	3.63031	0.0336306	0.854495	0.983596	1.1849	4.17504	2.85361	4.27475	1.35577	3.54225
ANK1	-0.32436	6.18896	0.88308	0.347363	0.832362	30.0949	25.1115	35.2711	25.8114	18.4801	27.4301
ANK2	0.344658	8.8639	1.55047	0.21307	0.762631	263.677	121.103	142.779	245.293	218.937	148.067
ANK3	-0.330473	8.3795	1.44297	0.229663	0.775821	175.9	118.8	142.831	110.885	122.832	113.837
ANKAR	0.254961	4.62761	0.260211	0.609977	0.930934	9.92576	2.17751	9.56044	4.39744	8.53821	12.5029
ANKDD1A	0.0425736	7.07488	0.0185697	0.891608	0.986923	56.7632	48.8582	47.5917	61.2818	53.5361	43.1231
ANKDD1B	0.478227	5.7717	1.65567	0.198193	0.7505	16.7205	9.48532	23.8887	22.6161	21.9684	24.741
ANKEF1	-1.53103	3.48328	2.57066	0.108867	0.667036	2.28518	4.11313	3.81206	0.0383841	6.87201	0.806178
ANKFN1	-0.145293	7.42329	0.203482	0.651926	0.944618	138.779	41.0524	70.4207	69.919	63.2964	57.2952
ANKFY1	0.302679	6.63149	0.867353	0.351693	0.834468	34.5375	18.348	48.6759	47.3005	21.1935	54.0395
ANKH	0.0131112	8.79147	0.00244555	0.960559	0.991936	151.643	142.445	227.693	155.05	139.024	231.505
ANKHD1	-0.0174946	7.33223	0.0032646	0.954436	0.991588	73.4322	58.6163	56.1514	65.6331	65.6499	54.6341
ANKIB1	0.250185	6.12906	0.517929	0.471729	0.885318	27.777	24.4706	19.0004	32.2423	22.1304	30.037
ANKLE1	-0.636974	5.34708	2.42386	0.119505	0.676622	16.7369	18.8035	16.1729	6.55083	13.2691	13.3076
ANKLE2	0.171396	5.91673	0.226114	0.634421	0.938215	20.083	19.5019	22.871	31.1032	16.1132	22.9273
ANKMY1	-1.21822	3.80665	2.91502	0.0877622	0.651614	2.3307	7.51251	4.75355	3.19779	1.2965	1.73881
ANKMY2	0.124961	4.18639	0.0466897	0.828928	0.97921	7.69464	5.74022	1.85402	4.34156	4.92848	7.1232
ANKRA2	0.193714	3.74737	0.0756921	0.783223	0.967123	4.40823	3.25326	1.87825	6.36857	0.133737	3.5245
ANKRD1	0.476994	6.19431	1.92225	0.165613	0.730495	14.6589	21.968	31.5062	23.7748	25.7644	45.2689
ANKRD10	0.0805432	5.88813	0.0494425	0.824037	0.977821	12.4446	26.2837	23.8309	24.7241	21.9354	20.2444
ANKRD11	0.419463	3.10818	0.161032	0.68821	0.944975	1.13004	2.5526	0	2.14533	0.0729643	2.69172
ANKRD12	0.425482	6.16863	1.51116	0.218965	0.765807	21.2153	26.1995	20.9286	29.0862	35.153	28.1869
ANKRD13A	0.417709	6.12508	1.43198	0.231446	0.778277	27.7379	22.8373	16.1307	31.1999	31.5887	26.4072
ANKRD13B	-0.349707	4.24884	0.377537	0.538926	0.912162	4.52875	8.27806	5.70084	4.32714	7.13769	3.46128
ANKRD13C	-0.636588	4.47886	1.26799	0.260148	0.803892	7.82295	7.2674	9.53947	12.7473	2.68172	4.31758
ANKRD13D	0.80049	3.77339	1.32102	0.250412	0.794642	3.31545	1.54368	2.8593	5.36245	2.58364	5.32522
ANKRD16	0.218711	6.37279	0.414524	0.519684	0.900913	16.9264	41.1607	27.6026	20.6006	52.9565	31.71
ANKRD17	-0.121014	7.0135	0.148486	0.699988	0.944975	47.9669	43.0258	63.8649	42.0288	54.5923	45.8657
ANKRD22	0.065573	6.56752	0.0405095	0.840488	0.981846	38.943	28.3434	38.1085	47.2448	28.2473	34.3753
ANKRD23	-1.12337	2.72652	0.474936	0.490727	0.892037	1.11608	1.68351	0	0.00614199	1.154	0
ANKRD24	-0.597913	6.29043	3.07218	0.0796465	0.636758	25.7823	40.9139	38.1086	22.6161	21.9684	24.741
ANKRD27	0.316798	6.35445	0.88979	0.345537	0.831339	34.4085	17.6289	30.4951	47.2061	21.0808	33.5215
ANKRD28	0.83473	8.7868	9.71703	0.00182637	0.26269	162.461	102.501	111.378	249.644	214.239	206.467
ANKRD29	-0.0803261	4.72567	0.0280318	0.867035	0.984672	8.91971	9.82982	7.59686	9.66068	7.3802	7.91905
ANKRD31	0.201197	4.41239	0.141384	0.70691	0.944975	8.8108	3.0687	6.67198	10.6705	6.15935	4.30525
ANKRD33	0.122439	3.31196	0.0182308	0.892595	0.986923	1.16611	0.701574	4.81691	1.10896	1.29539	3.60636
ANKRD33B	-0.213722	6.94637	0.449154	0.502739	0.896176	68.8426	28.9326	53.3406	45.1968	52.1124	34.2799
ANKRD34A	-0.525502	6.4646	2.49523	0.114196	0.670024	31.3226	39.9567	45.7494	34.3496	29.1481	18.3565
ANKRD34B	-0.263164	4.85832	0.3249	0.568679	0.922219	13.2853	10.5916	7.57671	7.56579	9.68691	8.82198
ANKRD34C	-0.478861	4.36306	0.765872	0.3815	0.846447	8.86179	9.07283	3.75626	5.38143	2.61755	7.14324
ANKRD35	-0.105255	5.46035	0.071102	0.78974	0.967123	17.7937	14.592	16.185	11.8997	11.1554	21.3715
ANKRD37	-1.47677	4.08975	5.19647	0.0226356	0.511054	10.9936	4.74073	5.68895	2.16744	3.56716	1.72207
ANKRD39	1.97669	3.03494	2.28116	0.130958	0.693435	0.0159685	0	1.93299	1.10927	2.4226	2.66928
ANKRD40	0.490394	8.02448	2.91227	0.0879123	0.651785	82.4903	56.6926	118.196	129.118	98.807	128.033
ANKRD42	0.270893	8.43856	0.983163	0.321422	0.82515	115.937	114.034	140.977	153.9	143.656	150.043
ANKRD44	0.248224	7.14688	0.638698	0.424185	0.868513	49.0473	53.8793	46.6401	57.0665	69.1644	51.9829
ANKRD46	0.708699	6.51382	4.54156	0.0330846	0.549089	21.278	25.2218	32.4265	48.3785	23.5939	54.0164
ANKRD49	0.137249	4.25462	0.0589762	0.808122	0.973013	7.70965	6.59449	1.85085	8.54351	4.95406	4.34089
ANKRD50	0.640783	6.45134	3.71723	0.0538574	0.604238	20.1749	31.1526	25.7067	35.5708	49.637	36.1136
ANKRD52	-0.360645	7.24037	1.36209	0.243179	0.787097	66.8504	67.692	61.8783	48.4605	57.0624	47.609
ANKRD53	0.255264	5.06705	0.348132	0.555174	0.917998	11.1286	10.5941	9.50648	17.1254	6.39777	13.2589
ANKRD54	-1.02081	2.95719	0.645313	0.421796	0.86781	1.14267	3.42059	0	0.0119776	1.18944	0.88279
ANKRD55	-0.0245997	7.24707	0.00635017	0.936486	0.990088	73.3849	38.7723	65.7345	61.3306	75.083	38.6124
ANKRD6	-0.038098	6.32136	0.0128293	0.90982	0.989415	21.3337	30.1468	39.1104	22.6893	29.2311	36.3159
ANKRD60	1.35437	3.39558	2.33394	0.126585	0.687266	1.13004	2.5526	0	0.0556046	8.14509	3.50504
ANKRD61	1.01313	3.85848	2.24016	0.134471	0.698004	2.25017	3.31245	1.88885	7.47505	3.77038	4.36831
ANKRD63	-0.565471	6.65033	3.0267	0.0819087	0.64213	52.282	51.4901	32.3022	35.4633	23.3724	32.6882
ANKRD65	-0.470888	4.81406	1.00128	0.317005	0.82515	8.97659	10.5782	12.3997	7.54415	9.61837	6.11009
ANKRD66	0.477777	6.03195	1.5324	0.215797	0.764609	20.0643	34.8674	4.63915	19.5559	77.8611	20.9136
ANKRD7	-0.118361	3.25507	0.0163796	0.898163	0.988716	3.28147	1.59108	0.931254	3.18452	1.27375	0.832794
ANKS1A	-0.434936	5.33456	1.0895	0.296586	0.82515	14.5357	13.7428	20.0399	14.9916	4.01325	14.2155
ANKS1B	0.0234682	6.74716	0.00537928	0.941533	0.990223	43.4217	45.7732	32.3237	37.7104	42.5687	43.2717
ANKS3	0.0841247	3.79027	0.0144533	0.904308	0.989074	2.28484	5.00246	2.84191	3.24927	0.143015	7.23255
ANKS4B	0.420608	3.73254	0.356424	0.550501	0.917231	3.32987	3.28174	1.88337	4.29898	5.92533	1.66825
ANKS6	-0.0399434	6.42327	0.0145326	0.904047	0.989074	24.6551	36.7944	36.2089	31.2255	30.4819	33.5637
ANKUB1	-0.155869	5.06308	0.125335	0.723319	0.947071	11.1749	13.0907	11.4167	17.09	6.35251	9.65289
ANKZF1	0.117454	5.09328	0.0751184	0.784026	0.967123	7.90491	16.6003	8.53303	8.6829	14.4832	13.2667
ANLN	1.21566	7.20628	14.8788	0.000114738	0.169466	27.9689	36.7403	38.1141	60.3874	87.5032	91.8948
ANO1	-0.117182	5.2298	0.0730073	0.787008	0.967123	6.90069	12.8984	27.7586	9.74581	14.5047	13.2543
ANO10	0.760023	4.7013	2.39522	0.121711	0.678143	6.67951	8.27553	3.76739	7.60627	16.6846	8.74657
ANO2	0.226569	6.72934	0.50071	0.47919	0.88773	29.1026	45.8773	36.1757	33.4626	48.5556	48.6111
ANO3	-0.640911	5.74629	2.89854	0.0886639	0.651785	16.8576	30.4078	22.8446	17.1876	16.956	11.3619
ANO4	0.429041	7.31142	1.87497	0.170911	0.736975	72.185	31.3898	55.241	111.692	41.9013	68.7841
ANO5	-0.656241	4.7298	1.8132	0.178129	0.736975	11.1315	7.15177	13.3692	9.6115	4.9937	5.23277
ANO6	0.0934443	6.8419	0.0863023	0.768932	0.963078	51.135	30.7033	45.7257	54.806	40.2979	40.5259
ANO7	-0.341035	4.62463	0.46808	0.493874	0.893101	8.9171	13.3183	3.74178	7.52438	5.00924	7.97868
ANO8	-0.291941	4.47753	0.310649	0.577284	0.924295	11.0203	8.17345	3.7524	5.407	3.82198	8.93902
ANO9	-1.34698	3.30981	2.0493	0.15228	0.714619	2.26306	2.3976	3.82535	2.11986	0.0457374	0.864131
ANP32A	-0.116372	5.04553	0.0710861	0.789763	0.967123	12.2473	13.1082	9.49148	13.9236	5.16926	12.4101
ANP32B	0.130216	4.54333	0.0649015	0.798911	0.971082	9.92267	5.60673	5.68942	9.64315	7.34148	6.11105
ANP32E	0.969967	4.8757	3.70326	0.0543111	0.604279	18.569	4.66032	3.74137	18.181	15.6516	4.18619
ANPEP	-0.12174	6.80004	0.146106	0.702285	0.944975	42.3767	47.3448	42.8402	40.9026	31.8898	48.6641
ANTXR1	0.769112	7.39734	6.30771	0.0120235	0.436023	47.9279	58.9208	38.0324	65.7518	105.498	76.729
ANTXR2	0.532527	6.0841	2.14604	0.142942	0.704597	23.3495	22.0454	17.1017	30.1758	51.6936	18.2854
ANTXRL	-0.430853	3.93154	0.441464	0.506419	0.89632	4.47587	6.65433	2.82246	2.19306	3.65349	4.4526
ANXA1	0.299343	3.48682	0.140177	0.708106	0.944975	0.0506595	2.4521	3.84152	3.22159	2.47726	2.6312
ANXA10	-0.337696	2.9972	0.0752019	0.783909	0.967123	1.1435	0	3.85948	1.08175	1.22055	0.864005
ANXA11	0.320838	7.50223	1.14079	0.285489	0.819274	53.5868	78.5439	55.1955	59.3095	97.0367	78.5478
ANXA13	0.527174	5.95469	2.14536	0.143006	0.704727	17.8578	24.7016	13.2748	18.4098	38.5086	24.6549
ANXA2	-0.0457011	7.7851	0.0240348	0.876797	0.98565	101.273	49.2743	106.727	79.679	68.4053	105.208
ANXA3	-0.774189	2.63362	0.188857	0.663871	0.944975	1.1005	0	0.955175	0.00609874	0.0158224	0.905042
ANXA4	-0.189397	5.19862	0.204973	0.650737	0.944473	11.2151	14.7226	14.2904	11.8449	12.1663	11.4531
ANXA5	0.313699	5.81436	0.672888	0.412049	0.861708	17.8521	12.8112	24.8255	41.7456	20.8818	14.7838
ANXA6	-0.0694455	6.10768	0.0398007	0.841871	0.982071	23.4611	33.6756	20.9034	20.5143	20.8556	32.8293
ANXA7	0.348775	5.52677	0.788253	0.374632	0.842949	20.9782	6.17572	16.2087	11.9438	15.9457	26.7012
ANXA8	-0.112977	4.69235	0.052038	0.819555	0.976708	11.0528	2.97684	11.4728	9.65211	7.36125	7.01496
ANXA9	0.198721	6.43635	0.357262	0.550033	0.917231	35.5683	23.428	32.3891	38.7098	44.7208	21.8478
AOAH	-0.994567	4.91049	4.54358	0.0330456	0.549089	13.3768	13.0188	13.3289	8.56403	4.99251	6.1515
AOC1	-0.575569	4.68944	1.36167	0.243252	0.787097	14.3405	6.32034	9.51281	6.4678	7.27214	6.1505
AOC2	-0.195692	4.86485	0.182337	0.669373	0.944975	8.96483	14.9336	6.61501	5.46117	9.70467	11.564
AOX1	0.328299	6.33855	0.951172	0.329424	0.82515	28.9395	25.204	26.6576	44.0134	29.3605	28.1373
AOX2	0.175276	7.38189	0.331554	0.564747	0.920898	70.1016	37.1	75.2954	67.8168	50.2307	86.6842
AOX4	-0.355851	5.43362	0.792522	0.373341	0.842387	18.9044	16.2554	16.1748	18.2035	13.4005	8.68354
AP1AR	0.112571	4.03996	0.0315993	0.85891	0.984551	4.46442	4.91404	3.79436	3.28449	9.4105	3.44761
AP1B1	0.0389975	6.78807	0.0146689	0.9036	0.989074	45.6333	30.7178	48.6066	23.8444	55.6043	46.8435
AP1G1	0.544593	5.76961	2.14995	0.142578	0.704269	17.7929	15.4454	15.2222	18.3743	20.8116	31.06
AP1G2	-0.384611	6.33641	1.29396	0.255323	0.798589	34.5447	39.2648	28.5254	24.7798	34.9584	19.2702
AP1M1	0.555784	6.73345	2.63146	0.10477	0.665384	19.2146	65.9709	29.46	30.2828	61.702	50.3416
AP1M2	-0.0901063	5.37927	0.0498217	0.823374	0.977451	21.0089	10.3804	14.2707	14.0016	20.3565	8.6654
AP1S1	0.0608009	5.81835	0.0275518	0.868167	0.984672	14.6164	17.8346	27.692	21.5234	17.2096	23.8942
AP1S2	-0.079346	7.19514	0.0634852	0.801071	0.97156	65.6614	36.3009	72.4404	69.8191	24.9133	62.7889
AP1S3	0.454318	5.71629	1.34623	0.245941	0.789202	15.6265	18.8528	14.2578	17.3364	43.1216	18.3728
AP2A1	-0.751407	4.34287	1.81127	0.17836	0.736975	3.48304	12.5343	6.64586	6.40728	2.58451	4.39919
AP2A2	-0.0146287	3.84178	0.000472713	0.982654	0.995559	0.0793134	5.86382	4.77791	3.24927	0.143015	7.23255
AP2B1	0.808515	6.49132	5.83687	0.0156961	0.457887	19.0664	29.4999	25.7149	23.8479	52.0808	52.212
AP2M1	-0.107819	5.1474	0.0584703	0.808931	0.97343	14.4368	16.4996	6.59432	7.65153	26.0958	9.56908
AP2S1	0.25328	3.85886	0.145434	0.702938	0.944975	4.42379	3.2275	2.84122	3.25994	4.8323	4.41507
AP3B1	0.39497	6.09517	1.26624	0.260476	0.803892	23.3754	18.6177	23.8214	30.1263	33.9049	22.8246
AP3B2	-0.583349	5.258	1.94646	0.162973	0.727448	19.9527	15.4574	12.3372	13.9223	12.093	6.02806
AP3D1	-0.336433	7.2527	1.19156	0.275019	0.813427	62.4401	46.9755	87.7051	51.6703	38.0457	65.487
AP3M1	0.148373	6.05074	0.177946	0.673146	0.944975	19.0389	22.7985	27.6539	24.7739	22.0572	30.0955
AP3M2	0.309288	5.76851	0.694912	0.404501	0.856914	16.7462	26.4721	9.43976	28.9574	25.4247	12.1385
AP3S1	0.806961	3.97832	1.59895	0.206056	0.757626	1.1939	4.14339	3.81886	7.48765	6.06797	3.43655
AP3S2	0.469871	6.06071	1.77156	0.183194	0.73922	24.4345	26.2987	11.3406	19.4891	39.7607	27.3237
AP4B1	0.0698023	5.59247	0.0316404	0.85882	0.98454	11.2863	17.1171	21.9569	15.1327	11.2836	29.4093
AP4E1	0.0738964	4.51659	0.0204829	0.886197	0.986448	8.85076	6.4764	5.6899	8.58557	8.45882	5.20711
AP4M1	-0.680362	5.00666	2.32387	0.127407	0.687411	14.4612	11.3033	14.2924	7.55634	6.22808	10.6781
AP4S1	0.219128	7.7115	0.557657	0.455208	0.883378	83.5036	51.8319	91.4778	96.8232	67.242	98.9405
AP5B1	-0.505468	3.36743	0.342979	0.558116	0.919501	2.24985	4.20843	0.92258	2.14571	1.27324	1.75667
AP5M1	-0.0248485	6.11922	0.00507886	0.943186	0.990223	24.5516	21.0225	32.4306	23.7087	18.5223	33.7154
AP5S1	-0.118163	5.4699	0.0895676	0.764728	0.962079	19.9683	9.49218	20.0362	9.78192	13.4802	21.3698
AP5Z1	0.328528	3.48188	0.168562	0.681394	0.944975	0.0503755	4.24716	1.89499	4.26404	3.60001	0.795366
APAF1	0.112379	7.21253	0.132625	0.715727	0.945772	57.9154	47.1236	60.0148	64.545	48.904	64.4824
APBA1	0.00568604	6.61075	0.000288514	0.986448	0.996709	22.5042	47.5653	40.0129	29.1725	28.3247	63.0352
APBA2	0.408557	3.72836	0.336956	0.561593	0.919871	3.33028	2.39698	2.85295	6.38254	1.39019	3.5073
APBA3	-1.03726	4.80927	4.60749	0.0318358	0.544771	11.1843	12.2116	13.3419	5.40143	7.22198	5.25891
APBB1	-0.745301	3.43112	0.738475	0.390153	0.850727	1.20937	7.65206	1.87034	2.14571	1.27324	1.75667
APBB1IP	-0.360154	4.58869	0.505631	0.477039	0.887518	9.9863	8.11279	7.60043	4.36486	9.535	6.14949
APBB2	0.493367	8.41177	3.10474	0.0780687	0.636235	110.332	118.269	107.591	107.797	229.392	155.293
APBB3	-0.425423	4.97351	0.90479	0.341503	0.829498	15.501	10.5046	10.4503	9.6758	6.26254	10.6464
APC	0.258269	6.79946	0.61544	0.432749	0.874289	59.8773	30.7318	32.3224	49.4844	47.4391	41.4097
APC2	-0.109345	4.15242	0.0344326	0.85279	0.983596	2.33875	7.48266	5.71719	1.15846	6.00885	7.16156
APCDD1	0.231724	3.79099	0.108653	0.741684	0.953193	0.0736586	6.7944	2.84258	2.20188	7.03708	2.58326
APCDD1L	-1.02106	5.24857	5.58626	0.0181046	0.481805	5.81929	28.2073	17.1349	12.8204	7.40255	6.07702
APCS	-0.831715	3.77607	1.37634	0.24073	0.78441	5.53427	2.2924	5.73369	4.25041	2.45249	0.806928
APEH	-0.134153	4.0158	0.0454435	0.831191	0.97921	1.23146	6.65774	5.72938	2.2134	2.58104	8.11701
APELA	-0.122595	3.82459	0.0326673	0.856571	0.98433	6.56651	1.46684	3.80446	3.2432	5.89102	1.68013
APEX1	0.429788	5.34396	1.12656	0.288513	0.821513	10.0975	16.5275	9.48596	19.3274	17.025	13.142
APEX2	-0.535524	5.46469	1.77965	0.182197	0.73736	21.1047	24.7325	8.47718	12.9184	17.9627	7.79107
APH1A	0.182135	5.64092	0.230936	0.630832	0.937294	16.7259	12.8655	20.9938	17.2555	13.6345	25.7675
APH1B	0.725017	8.35078	6.85063	0.00886278	0.388731	95.842	101.135	93.308	151.79	200.419	128.707
API5	0.318777	4.53359	0.357466	0.549918	0.917231	4.53671	10.8926	3.76451	5.47638	18.8752	6.04311
APIP	1.5061	4.47094	6.886	0.00868906	0.388303	7.62757	0.623661	3.80405	14.96	7.47083	7.85969
APITD1	0.0507472	6.06342	0.0205963	0.885884	0.986448	34.3323	18.5402	20.9155	24.7662	27.8965	22.8912
APLF	-0.560281	6.7739	3.02933	0.0817757	0.641643	64.4373	44.7254	39.9413	36.5656	30.5344	33.5299
APLN	-0.984298	6.05372	7.16908	0.00742953	0.37651	35.5864	9.24105	49.6644	18.265	5.317	24.0576
APLP1	-1.00911	6.55046	9.08647	0.00257593	0.292268	62.1969	41.4435	38.0378	22.6192	31.3174	16.6165
APLP2	-0.00572175	6.78492	0.000319761	0.985733	0.996662	45.6416	40.7172	39.9787	45.1782	34.2903	45.95
APMAP	-0.123626	4.22719	0.0464984	0.829273	0.97921	7.72666	3.94887	5.70932	6.43103	6.04187	3.44873
APOA1	-0.36987	2.80824	0.0647752	0.799102	0.971082	0.0234341	0.787722	1.92348	0.0119776	1.18944	0.88279
APOA2	-0.391155	3.41059	0.185934	0.666324	0.944975	2.25017	3.31245	1.88885	2.18702	8.06553	0
APOA4	-1.33298	3.13719	1.35056	0.245184	0.788812	1.18593	0.668409	6.74957	0.0174194	0.0453535	2.74353
APOA5	0.475298	2.95707	0.139555	0.708725	0.944975	0.0303934	3.46484	0	1.09151	0.0594046	2.71606
APOB	-0.855315	5.74253	5.04575	0.0246893	0.519792	29.9841	21.8988	22.8332	11.8795	18.0256	11.3973
APOBEC1	-0.262644	3.42923	0.100511	0.751218	0.956094	3.31505	2.42255	1.88858	2.15703	2.42333	1.73857
APOBEC2	-0.717678	6.86495	5.01312	0.0251589	0.521471	59.0204	33.8462	73.4153	40.8194	22.2564	37.1264
APOBEC3B	-0.416432	5.62303	1.18	0.277359	0.814778	15.7078	28.034	16.1467	17.1876	16.956	11.3619
APOBEC4	-0.362979	5.67933	0.914298	0.33898	0.828881	27.6972	18.6578	16.1415	20.3767	15.8495	12.2443
APOBR	0.67092	4.67139	1.7971	0.180068	0.736975	5.61463	10.8911	2.80077	7.59304	13.2055	9.68447
APOC2	-1.16132	4.39253	4.27066	0.0387791	0.575684	6.76004	11.5742	7.59789	5.34256	4.80739	1.66852
APOC3	-0.2148	3.5358	0.0760605	0.78271	0.967123	4.39167	3.28101	0.9182	1.11715	3.56621	2.64909
APOC4	0.074632	2.70192	0.00245619	0.960473	0.991936	0.0159131	0.816052	0.955277	0.0118972	0.030922	1.82487
APOD	0.372709	4.35184	0.464082	0.495724	0.893878	6.64299	4.84034	4.74668	8.57652	8.43503	4.30445
APOE	-0.518059	4.22343	0.8044	0.369784	0.841691	4.53671	10.8926	3.76451	3.26664	2.5819	7.18457
APOF	-1.70506	3.1897	2.57435	0.108613	0.667036	4.3749	1.54318	1.88832	0.0119776	1.18944	0.88279
APOH	0.260465	4.54459	0.259401	0.610534	0.930934	8.8385	4.75973	6.66155	7.55169	9.64217	7.01393
APOLD1	-0.248964	4.99747	0.278613	0.597613	0.929615	8.99844	14.8415	10.4572	7.63494	24.8341	6.88291
APOM	0.751224	4.96825	2.81813	0.0932089	0.65586	6.73425	8.15661	8.57779	11.8723	8.76308	18.7034
APOO	0.140229	3.81269	0.0428913	0.835931	0.980992	2.28484	5.00246	2.84191	4.29762	3.68064	3.50655
APOOL	-0.422234	3.6055	0.305612	0.580387	0.925172	6.54737	2.34945	1.87317	4.2498	1.31807	1.72256
APP	0.00831476	5.55489	0.000448739	0.983099	0.995714	17.8089	17.1241	15.2161	24.6195	17.0488	9.51629
APPBP2	0.411523	6.15156	1.4091	0.235209	0.781514	25.5725	25.359	17.0875	31.2061	24.5416	34.4979
APPL1	0.183208	4.6531	0.139653	0.708628	0.944975	7.80054	8.17703	6.64812	6.51005	7.39423	11.5819
APPL2	-0.303785	5.83103	0.67	0.413054	0.862398	31.0216	15.216	22.8504	27.8303	12.4533	15.8047
APRT	0.814268	3.05446	0.519453	0.471077	0.885012	0.0234341	0.787722	1.92348	0.0282158	3.49564	1.75624
APTX	0.728547	3.32969	0.611613	0.434183	0.874825	1.14329	0.740357	2.8825	1.15216	1.4163	9.98675
AQN-1	0.0136083	3.84978	0.000417115	0.983706	0.995964	1.21017	4.97265	4.77746	3.25041	2.54394	5.36402
AQP1	-0.160405	4.8472	0.121113	0.727831	0.949273	7.87643	11.4831	10.4777	6.51681	8.56059	11.5647
AQP10	-0.281584	4.76732	0.337008	0.561563	0.919871	16.5061	5.45199	9.50761	8.60245	8.50337	7.01445
AQP11	0.686733	3.48635	0.729788	0.392955	0.8516	2.22314	0.719793	2.87399	3.23246	3.62773	2.61413
AQP2	-1.06549	3.58203	1.83066	0.176054	0.736975	3.36884	5.86068	1.86978	3.18452	1.27375	0.832794
AQP3	0.0867558	4.56951	0.0281913	0.86666	0.984672	7.79026	6.45736	7.61974	6.50115	13.0486	5.18345
AQP4	-0.594931	4.62873	1.40375	0.236101	0.781832	8.94086	8.92323	10.4861	6.45784	4.97136	7.08845
AQP5	-0.807967	3.11963	0.574606	0.448437	0.879703	3.28147	1.59108	0.931254	0.0175319	1.22016	1.79893
AQP6	-0.509605	3.3699	0.348478	0.554978	0.917998	3.31466	3.31174	0.922378	2.14571	1.27324	1.75667
AQP7	-0.188002	4.67927	0.148435	0.700036	0.944975	8.91775	12.4442	4.70387	10.6923	7.34294	5.19629
AQP8	-0.0176652	2.53643	9.09e-06	0.997595	0.999127	1.08227	0	0	0.00609874	0.0158224	0.905042
AQP9	-0.703028	3.81029	0.971775	0.324241	0.82515	4.46442	4.91404	3.79436	3.2115	4.67561	0
AQR	-0.183183	6.07818	0.271644	0.602233	0.929687	25.6545	24.3739	29.5425	19.4344	27.819	22.9293
AR	-0.449151	5.42959	1.20469	0.27239	0.811674	12.4073	13.6525	29.6411	18.1861	5.23306	14.1608
ARAF	-0.709232	6.13938	4.06747	0.0437203	0.583494	35.6075	30.0867	31.4143	20.4443	18.3317	20.3059
ARAP1	-1.76932	4.67197	10.1799	0.00142037	0.26269	5.74915	12.2178	18.1725	7.42451	2.5474	1.66905
ARAP2	-0.558314	5.15847	1.70254	0.19196	0.745439	15.5798	13.8112	14.277	8.64316	14.3259	6.95522
ARAP3	-1.00329	4.64734	3.88474	0.0487305	0.593002	8.97365	14.9093	7.57533	4.33525	7.16673	4.36704
ARC	-0.214134	3.5326	0.0755916	0.783364	0.967123	2.26272	3.28247	2.85328	3.2099	1.31748	2.64969
ARCN1	0.0168339	6.41281	0.00258307	0.959466	0.991936	41.0672	22.557	32.3772	37.6107	22.2273	36.2553
AREG	0.572873	6.76674	2.86054	0.0907813	0.652161	59.7823	18.304	33.3022	62.31	43.9422	40.482
AREL1	0.140542	8.05837	0.247149	0.619091	0.934258	77.0466	125.869	94.2561	77.6328	144.36	106.771
ARF1	0.325928	7.96882	1.30015	0.254189	0.797546	111.23	60.8054	89.5183	120.499	95.1017	111.218
ARF2	0.32317	6.26525	0.905734	0.341252	0.829498	20.1707	21.0353	35.3194	21.6453	29.3074	44.3643
ARF3	-0.140989	7.68049	0.229016	0.632256	0.937841	87.9988	83.1377	79.9739	67.8608	88.6215	71.4421
ARF4	1.12951	4.05048	2.76752	0.0961994	0.661444	9.76534	2.30783	0.903484	8.55302	3.82507	6.1666
ARF5	1.04137	3.13519	0.982057	0.321695	0.82515	2.17127	0	0.948094	3.1983	2.42407	0.819226
ARF6	1.05864	4.30177	3.24825	0.0715038	0.629864	3.38288	1.45258	7.68646	5.44369	8.49863	9.77184
ARFGAP1	0.823545	4.08204	1.82047	0.177261	0.736975	3.35666	5.00151	1.87401	5.40774	4.97016	8.01263
ARFGAP2	0.880021	4.51511	2.81798	0.0932177	0.65586	5.56066	3.98959	5.72136	11.785	3.95054	11.5517
ARFGAP3	0.54245	6.57919	2.75884	0.0967223	0.661444	34.4568	28.4895	25.6781	50.518	33.1253	45.0357
ARFGEF1	0.649969	5.92121	3.21475	0.0729811	0.629864	16.7382	17.0966	18.0977	22.6665	27.978	30.9606
ARFGEF2	-0.147913	7.61969	0.248532	0.618112	0.934108	85.7592	71.6094	83.8088	86.0217	71.823	59.8897
ARFGEF3	-0.720105	7.56389	5.71982	0.0167768	0.46817	116.8	60.7694	97.1469	74.1157	41.6793	50.2387
ARFIP1	0.2125	5.58275	0.298924	0.58456	0.925652	23.1903	16.3238	7.53293	14.0667	21.7611	19.4354
ARFIP2	-0.570042	5.36631	1.97792	0.159614	0.723105	13.4728	17.1003	20.9882	10.7848	6.36955	16.9501
ARFRP1	-0.115565	3.25351	0.015648	0.900451	0.989074	2.22284	1.59154	1.9006	3.18452	1.27375	0.832794
ARG1	-0.191357	6.68969	0.353931	0.551898	0.917231	40.1464	28.2154	57.2324	33.4042	25.8736	49.6498
ARG2	-1.23144	3.81393	2.97798	0.0844084	0.645552	6.62875	4.86289	3.78387	3.19779	1.2965	1.73881
ARGFX	-0.617551	5.84258	2.78121	0.0953802	0.66055	35.4443	23.5717	17.0704	23.5511	13.5398	12.2373
ARGLU1	-0.620802	2.61124	0.11004	0.740099	0.95309	2.14975	0	0	0.00609874	0.0158224	0.905042
ARHGAP1	-0.505404	7.047	2.46706	0.116261	0.672315	70.0817	35.4607	72.4334	47.2823	16.3978	54.073
ARHGAP10	0.364683	6.35565	1.176	0.278175	0.815044	27.8466	25.205	27.6182	35.5147	43.5352	25.4343
ARHGAP11A	0.670487	4.18842	1.3228	0.250094	0.794405	4.45131	4.94103	2.83127	8.56403	4.99251	6.1515
ARHGAP12	0.216894	6.98589	0.475435	0.4905	0.892037	48.9803	43.1549	42.836	53.8082	49.9609	52.9574
ARHGAP15	-0.51122	5.89018	1.95794	0.161738	0.725311	22.355	26.9437	26.671	21.4681	17.0869	14.9213
ARHGAP18	0.739391	6.91081	5.3662	0.0205333	0.503304	44.4084	29.1914	30.4403	78.4105	54.8378	40.3984
ARHGAP20	0.438302	4.62257	0.770594	0.380036	0.845732	9.90784	5.62588	4.72758	12.8313	8.56965	6.06625
ARHGAP21	-0.0249145	6.78728	0.00608164	0.93784	0.990088	47.8431	34.0349	45.7253	52.6334	30.7241	41.4711
ARHGAP22	0.489309	6.64511	2.11578	0.145792	0.707056	21.3561	46.9123	27.5789	32.4358	80.7614	38.6787
ARHGAP23	-0.237129	6.36591	0.501719	0.478748	0.887613	27.9562	28.3818	43.8796	26.931	22.1329	35.4441
ARHGAP24	0.524044	9.15131	3.95206	0.0468221	0.59097	267.076	109.583	182.827	373.252	162.382	257.699
ARHGAP25	0.320559	7.64385	1.17097	0.279205	0.815044	93.3576	50.2436	64.7321	103.236	80.4205	75.8089
ARHGAP26	0.189415	8.35355	0.473481	0.491392	0.892117	110.379	149.49	99.9345	128.117	183.258	100.415
ARHGAP27	-0.853848	4.82878	3.23292	0.0721759	0.629864	10.0935	10.5102	15.2773	4.36356	7.26913	7.99402
ARHGAP28	0.508826	9.54109	3.77556	0.0520102	0.601274	341.774	170.007	234.237	388.479	366.188	280.521
ARHGAP29	0.172307	7.4601	0.32516	0.568525	0.922219	82.2676	46.1644	64.7529	61.4224	86.158	69.6925
ARHGAP30	0.127812	6.05131	0.131015	0.717383	0.945993	19.0418	27.0236	23.8068	26.8965	34.9317	15.6827
ARHGAP31	0.742025	7.48649	5.9956	0.0143439	0.456435	51.2756	48.0049	57.1589	78.6218	99.6048	83.8117
ARHGAP32	-0.343783	6.66913	1.13101	0.287563	0.821407	51.1483	34.8547	43.8044	39.7615	24.634	37.1181
ARHGAP33	-1.58392	4.1437	6.18765	0.0128666	0.447035	6.72304	9.92582	5.68261	2.167	2.45093	2.64939
ARHGAP35	-0.137537	6.07829	0.153718	0.695008	0.944975	25.6472	26.0722	26.6642	18.3765	24.3309	28.3409
ARHGAP36	-0.683462	4.91475	2.21348	0.136814	0.700537	15.5098	13.0672	8.52052	9.6421	6.19588	7.02855
ARHGAP39	0.524255	3.42794	0.402383	0.525863	0.904261	1.15491	1.592	2.87429	1.12415	3.59706	3.56112
ARHGAP4	0.178271	2.71268	0.0116304	0.914119	0.989808	0.015858	1.72318	0	0.0119776	1.18944	0.88279
ARHGAP42	0.391498	5.62028	1.04735	0.306122	0.82515	18.852	12.0725	15.2315	18.3305	20.6779	21.2017
ARHGAP44	0.329319	4.04377	0.28902	0.590851	0.92729	3.38117	4.94198	3.80004	5.38143	2.61755	7.14324
ARHGAP45	-0.146747	4.37068	0.0733469	0.786525	0.967123	2.36717	8.2544	8.60197	8.54453	6.09282	3.42507
ARHGAP5	-0.677327	5.77022	3.13076	0.0768318	0.633559	24.5143	20.2355	27.6445	23.5297	8.84042	14.0713
ARHGAP6	0.468676	8.37908	2.89633	0.0887854	0.651785	133.557	106.756	89.4549	168.927	175.02	112.777
ARHGAP8	-1.46904	4.26768	5.77984	0.0162134	0.467433	11.0473	9.00062	4.70925	0.0424434	4.70804	3.56076
ARHGAP9	-0.00897441	7.0091	0.000818641	0.977174	0.994559	55.6422	53.0543	39.9415	48.4466	62.9466	36.9033
ARHGDIA	-0.452038	3.16884	0.204412	0.651184	0.944548	0.0440391	3.382	1.90109	3.16941	0.0598869	0.847685
ARHGDIB	-0.825126	4.67375	2.73606	0.0981104	0.661444	13.2853	10.5916	7.57671	6.44742	2.64895	8.03222
ARHGDIG	-3.05206	2.60744	2.4913	0.114481	0.670024	0.0233563	1.68385	0.948356	0	0	0
ARHGEF1	-0.505897	5.54126	1.67086	0.196148	0.749164	15.6942	21.2595	20.9625	13.9914	15.7223	11.3984
ARHGEF10	0.373209	6.1213	1.14464	0.284677	0.81911	12.4633	31.3119	22.8548	26.9421	37.4394	23.7171
ARHGEF10L	-0.26306	6.57354	0.649231	0.42039	0.867708	39.0113	43.3005	35.2048	39.7445	34.0449	24.5638
ARHGEF11	-0.133543	7.46707	0.196223	0.657788	0.944975	83.4635	70.0745	61.8551	81.6876	44.2073	69.7664
ARHGEF12	-0.0422027	7.46739	0.019617	0.888612	0.986826	73.5114	66.7947	68.5554	63.5342	57.3957	81.3409
ARHGEF15	-1.23607	4.04786	3.47404	0.0623426	0.625009	2.40437	16.8368	5.66982	3.22214	3.59902	1.70716
ARHGEF16	-0.524879	3.03435	0.211309	0.645745	0.941768	0.0374488	2.51585	1.90777	2.11986	0.0457374	0.864131
ARHGEF17	0.641349	4.30532	1.29734	0.254704	0.798589	2.32226	7.54408	3.79017	6.49411	2.72502	13.4691
ARHGEF18	-0.0357374	6.73072	0.0124891	0.911018	0.989565	28.0429	48.2745	45.7364	35.5664	37.7976	45.9863
ARHGEF19	-0.561434	5.3497	1.89265	0.168907	0.735399	16.7291	18.819	15.2137	10.7832	12.1463	11.4649
ARHGEF2	0.0375838	8.5819	0.0194472	0.889092	0.986826	131.576	131.105	183.862	123.872	137.657	196.167
ARHGEF25	-0.261742	5.62027	0.449056	0.502785	0.896176	18.986	10.2305	32.5016	19.3193	8.8553	19.5091
ARHGEF26	-0.247822	5.91816	0.419805	0.517036	0.898836	26.6892	21.0881	23.8028	6.6337	32.2594	20.3075
ARHGEF28	0.659842	8.42298	5.76184	0.0163803	0.467886	108.068	99.392	106.656	118.534	207.713	170.362
ARHGEF3	0.398289	7.40233	1.61366	0.203983	0.756669	79.9575	40.4544	51.3918	121.374	58.7634	61.6122
ARHGEF33	-0.743404	4.83317	2.47784	0.115465	0.671696	11.1685	9.66604	14.3157	9.62182	5.01158	6.13766
ARHGEF37	0.0742893	6.15081	0.0461332	0.829934	0.97921	32.1861	26.0875	18.9867	31.1629	18.5624	30.9659
ARHGEF38	0.345184	5.15141	0.661622	0.41599	0.864559	10.0603	7.99563	14.3311	17.1588	15.728	8.67474
ARHGEF39	0.498437	5.75061	1.79801	0.179957	0.736975	9.09196	17.1496	21.9669	23.6736	17.273	27.4593
ARHGEF4	0.481202	8.07761	2.8945	0.0888865	0.651785	79.1932	71.5186	114.36	124.85	98.8474	145.768
ARHGEF40	-0.176911	8.21965	0.400741	0.526709	0.904527	148.054	78.6638	144.796	133.358	84.2838	111.213
ARHGEF5	-0.584235	7.91848	4.09102	0.0431152	0.582867	142.438	96.8369	100.904	92.4602	79.0502	55.4156
ARHGEF6	0.225216	8.24698	0.655661	0.418099	0.8659	124.706	103.458	101.867	121.654	161.482	103.112
ARHGEF7	0.551856	7.24774	3.19404	0.0739113	0.629866	40.2174	62.2808	39.9501	51.7806	88.4904	69.7164
ARHGEF9	-0.363371	6.1179	1.07533	0.299748	0.82515	33.351	26.826	26.642	28.9656	21.9418	16.6325
ARID1A	0.0136356	7.22589	0.00195537	0.964729	0.993093	55.7414	53.7255	62.8726	67.7369	52.458	53.7821
ARID1B	0.272023	7.04635	0.75364	0.385329	0.848386	55.5881	38.966	43.7879	47.4253	61.9325	57.384
ARID2	0.0985394	6.48591	0.0899973	0.764181	0.962079	27.9448	32.5962	37.1689	40.8379	24.6551	38.8966
ARID3A	-0.356343	5.39887	0.785345	0.375514	0.843196	15.6343	18.8364	15.2172	11.8673	16.832	10.5076
ARID3B	0.0145752	6.19157	0.00179749	0.966182	0.993373	24.5706	26.8851	29.5377	31.1671	23.2815	27.3531
ARID3C	-0.443782	5.76403	1.32103	0.250411	0.794642	17.9798	40.4881	17.0697	21.4486	17.0437	12.2281
ARID4A	0.0638696	4.34712	0.0136185	0.9071	0.989074	6.66893	5.67023	5.70472	5.40999	8.37903	5.24455
ARID4B	0.407	4.77605	0.732319	0.392135	0.851503	12.0965	2.99903	8.57984	10.7591	15.4974	5.12817
ARID5A	0.680048	3.19035	0.483039	0.487051	0.890439	1.13022	1.64939	0.942108	1.10959	3.53284	1.73834
ARID5B	0.498056	9.40199	3.70717	0.0541828	0.604238	261.716	183.213	221.875	354.037	286.101	300.936
ARIH1	0.125461	5.00519	0.0818838	0.774761	0.96508	11.1272	12.325	7.57765	11.8342	7.52358	14.2133
ARIH2	0.258844	6.00976	0.531147	0.466127	0.885012	21.1903	15.2494	28.6344	21.5885	26.7549	29.189
ARIH2OS	-1.00837	3.1843	0.996583	0.318142	0.82515	2.23736	1.56682	2.8665	0.0175319	1.22016	1.79893
ARL1	0.189503	4.61874	0.142992	0.705326	0.944975	9.93689	5.58849	6.65154	6.50764	13.077	6.08551
ARL10	1.01818	5.02145	5.19716	0.0226266	0.511054	6.71603	4.7277	10.5253	17.1831	12.314	14.9992
ARL11	0.179554	4.37524	0.109266	0.740983	0.953193	4.51848	9.188	3.77197	7.51292	1.49271	9.8473
ARL13A	0.686617	5.13105	2.56323	0.109379	0.667036	10.0114	5.4951	12.4241	11.8991	16.9467	15.9071
ARL13B	0.407322	5.29597	0.96876	0.324993	0.82515	15.4833	4.56309	15.2832	7.66644	21.603	17.703
ARL14	-0.243393	5.53121	0.389878	0.532366	0.908558	16.7494	22.1899	14.2436	16.1307	16.9541	12.2694
ARL14EP	-0.398807	4.54003	0.597643	0.439481	0.876474	12.1228	6.39856	6.63784	3.30263	8.37568	7.08678
ARL14EPL	-0.265909	5.7329	0.506345	0.476728	0.887466	23.3539	16.957	22.8691	15.1124	13.5774	23.0997
ARL15	-0.0105347	8.46142	0.00149495	0.969158	0.993648	142.614	158.325	116.123	129.193	155.588	129.691
ARL16	0.0948388	6.81378	0.0889328	0.765539	0.962099	50.022	43.2379	31.3613	47.3343	31.9612	53.0806
ARL2	-0.541335	3.0366	0.224356	0.635742	0.938215	1.14288	2.51532	0.936616	0.0175319	1.22016	1.79893
ARL2BP	0.175943	6.90676	0.309038	0.578273	0.924651	41.2627	50.7172	37.0996	44.1735	62.9306	39.5894
ARL3	0.415146	3.13113	0.161548	0.687737	0.944975	2.19039	0	1.91476	3.18452	1.27375	0.832794
ARL4A	1.37827	2.98652	1.0319	0.309715	0.82515	0.0307828	0	3.87039	2.14533	0.0729643	2.69172
ARL4C	0.726611	6.95248	4.75434	0.0292276	0.536843	59.8186	29.9464	25.6302	54.9363	88.2293	38.5967
ARL4D	-0.800065	3.46547	0.903351	0.341888	0.829498	1.20293	2.35263	6.73101	2.1461	2.39328	0.83263
ARL5A	0.616582	6.8009	3.70432	0.0542756	0.604238	37.821	31.729	31.4054	52.7349	45.1867	56.5445
ARL5B	0.406461	4.492	0.608278	0.435439	0.875049	7.74027	4.79792	5.70423	9.65314	8.50495	6.09869
ARL6	0.0137496	5.73939	0.00132248	0.970991	0.994007	23.2844	7.75801	24.8256	25.7307	14.8168	17.5982
ARL6IP1	0.853047	6.34563	6.3168	0.011962	0.436023	20.1031	19.4673	25.7464	53.6682	28.3049	36.127
ARL6IP4	0.673891	3.19577	0.476112	0.490191	0.892037	2.19014	0.762326	0.941955	3.1983	2.42407	0.819226
ARL6IP5	-0.887643	4.39164	2.47445	0.115714	0.672087	8.89693	10.7474	4.71004	4.31923	8.22528	1.6462
ARL6IP6	-0.0536345	4.23705	0.00882728	0.925146	0.990088	4.50967	6.57189	5.71081	3.28819	3.78501	8.9798
ARL8A	-0.354371	4.29348	0.390107	0.532245	0.908475	4.53671	10.8926	3.76451	4.33661	9.41237	2.53375
ARL8B	0.0882159	3.74182	0.01547	0.901016	0.989074	6.54737	2.34945	1.87317	3.24148	2.52317	4.45302
ARL9	-0.335806	4.37702	0.360872	0.548024	0.91658	12.0252	7.39154	0	6.44074	6.06659	4.35358
ARMC1	-0.790233	3.50968	0.827831	0.362903	0.839522	2.27448	3.25474	3.81847	1.1252	6.91825	0.794779
ARMC10	-0.00658073	4.80239	0.000198136	0.988769	0.997402	10.0087	8.94079	8.55785	9.68367	15.4131	3.34232
ARMC12	0.294354	6.61163	0.800224	0.371029	0.841847	47.6638	29.22	23.7371	48.3548	51.9925	20.9048
ARMC2	0.035801	5.88392	0.00974199	0.921376	0.990088	13.5425	28.8216	20.9429	23.6574	20.7505	21.1573
ARMC3	-1.02653	3.8613	2.19159	0.138771	0.702348	7.69602	3.98791	3.78347	2.16788	4.6745	0.806554
ARMC4	-0.914919	4.72552	3.44371	0.0634969	0.626069	14.3895	7.97754	11.4267	7.495	2.64981	7.10647
ARMC5	-0.543556	4.1609	0.796665	0.372095	0.842387	3.46518	4.74676	12.4736	4.30872	5.95628	2.57015
ARMC6	-0.810581	4.85398	2.97413	0.0846098	0.645552	14.4242	7.08606	15.2743	6.47324	3.85467	9.82673
ARMC7	0.00771822	7.14535	0.000617369	0.980177	0.994559	47.9961	60.4393	54.2754	50.6235	59.531	53.8211
ARMC8	-0.0119672	4.30511	0.000480847	0.982505	0.995559	3.43936	8.30684	5.70619	6.4491	4.95164	6.1815
ARMC9	0.637713	6.47622	3.69759	0.0544947	0.604925	32.2009	26.9098	19.9423	34.5098	46.1118	42.3785
ARMCX1	-0.312394	3.68328	0.186598	0.665765	0.944975	4.42428	2.35072	3.81126	3.22159	2.47726	2.6312
ARMCX2	-0.78461	3.11161	0.539512	0.462637	0.885012	1.15469	2.48186	1.90084	2.11986	0.0457374	0.864131
ARMCX3	0.37278	4.39827	0.47032	0.492842	0.892508	5.58283	8.3332	2.81063	12.7862	5.04842	5.19716
ARMCX4	-0.657928	4.46072	1.50726	0.219562	0.766283	11.0512	4.67947	9.53758	6.42761	1.44615	7.14381
ARMCX5	1.94594	3.18955	3.43136	0.0639735	0.626085	0.0159131	0.816052	0.955277	3.22159	2.47726	2.6312
ARMT1	-0.984607	3.17771	0.949221	0.329921	0.825366	1.16516	4.24638	0.927029	1.08175	1.22055	0.864005
ARNT	-0.123079	5.85563	0.113281	0.73644	0.952301	26.645	17.769	21.8972	16.211	24.174	20.2935
ARNT2	0.669418	8.4765	5.98927	0.0143954	0.456435	109.2	118.315	97.097	173.286	174.009	169.444
ARNTL	0.441629	7.484	2.13972	0.143532	0.705151	67.8765	58.6813	50.4274	75.3743	103.055	62.505
ARNTL2	0.317572	6.56417	0.948268	0.330164	0.825366	32.3153	22.5563	41.0148	48.3491	27.1229	43.297
ARPC1A	-0.0588299	7.45114	0.037303	0.84685	0.982983	85.6295	41.1591	79.0803	76.3538	53.7918	68.862
ARPC1B	1.35955	4.92521	7.71971	0.00546345	0.359574	2.35943	10.9277	4.73471	12.9488	12.2945	17.7455
ARPC2	0.510548	6.39529	2.33073	0.126846	0.687266	28.9227	29.4493	19.9436	34.4769	41.2689	36.1602
ARPC3	-0.283025	3.61538	0.124705	0.723988	0.947123	4.40872	2.3727	2.84672	2.19166	0.13205	7.2584
ARPC4	0.167032	4.925	0.137374	0.710907	0.945059	11.1	5.48095	12.418	6.54615	13.248	12.4053
ARPC5	1.43366	5.85586	14.3954	0.00014828	0.169466	7.91273	15.7092	10.4577	28.0285	39.8738	26.3798
ARPC5L	-0.430181	3.48076	0.284036	0.59407	0.928453	3.33028	2.39698	2.85295	3.19729	0.086056	2.66985
ARPIN	0.0430012	5.82803	0.0137282	0.906728	0.989074	20.0728	23.7648	17.1056	24.7028	21.8835	16.6595
ARPP19	0.298617	5.18988	0.507939	0.476035	0.887206	12.2366	13.9927	7.5678	15.053	14.5859	12.2988
ARPP21	-0.0349888	7.39493	0.0128712	0.909673	0.989415	53.6146	68.5144	75.267	34.627	70.4317	82.3047
ARR3	-0.513724	5.20955	1.38089	0.239954	0.784185	14.5033	14.6532	15.2375	18.146	9.83385	6.01264
ARRB1	-0.907408	5.15227	4.30934	0.0379071	0.571828	6.90004	24.8756	15.2248	6.50764	13.077	6.08551
ARRB2	-0.283581	4.47296	0.273268	0.60115	0.929687	5.67572	15.0751	4.70501	5.40849	6.11105	7.08789
ARRDC2	-0.111356	3.24921	0.0145653	0.903939	0.989074	1.15469	2.48186	1.90084	1.10106	2.39259	1.75646
ARRDC3	0.260176	8.102	0.850309	0.356468	0.838152	124.602	94.5181	75.1584	109.82	157.704	85.41
ARRDC4	-0.0827764	4.34008	0.0229506	0.879586	0.985976	5.60559	8.2768	4.73342	8.54351	4.95406	4.34089
ARRDC5	-0.464558	3.38729	0.27782	0.598135	0.929615	3.31466	3.31174	0.922378	0.0332811	4.63366	1.73811
ARSA	-1.12104	3.42333	1.68759	0.193924	0.746387	4.40775	4.14087	0.914484	1.09151	0.0594046	2.71606
ARSB	0.62212	7.951	4.68879	0.0303632	0.539589	81.3036	79.939	67.5749	145.186	116.841	90.7364
ARSE	0.0575028	4.77542	0.0145224	0.90408	0.989074	14.2968	7.22557	5.66514	12.8325	9.71623	5.15553
ARSG	0.000515091	7.44374	2.09e-06	0.998848	0.999335	48.1456	118.11	55.1576	48.6239	153.399	56.2455
ARSJ	0.0894697	3.88905	0.0181725	0.892766	0.987047	5.50369	2.32958	3.80486	7.439	3.70737	1.65769
ARSK	0.183469	4.60642	0.135597	0.7127	0.945526	5.63775	5.59224	10.526	7.55634	6.22808	10.6781
ART1	-0.638751	4.62368	1.51127	0.218949	0.765807	5.73418	7.97145	20.1229	6.457	3.82301	8.01324
ART3	-0.00770565	3.67929	0.000120715	0.991234	0.998241	1.1939	4.14339	3.81886	4.2754	2.50183	2.61445
ART4	-1.07756	4.13035	2.83367	0.0923114	0.653142	5.61783	5.62976	8.60009	5.3037	3.601	0
ART5	-0.162666	4.22673	0.0800156	0.777277	0.965926	1.25073	5.69767	9.59277	6.42846	2.61842	6.21608
ARTN	0.413102	3.72868	0.344239	0.557395	0.919192	3.32987	3.28174	1.88337	4.29762	3.68064	3.50655
ARV1	-0.131351	4.33941	0.0570596	0.811206	0.974198	7.75594	2.20253	9.57453	5.39767	1.46948	9.88883
ARVCF	-0.788269	4.35792	2.02095	0.155146	0.718333	5.65357	9.90225	7.61131	4.31583	2.58277	6.25385
ARX	-1.17139	3.24777	1.45797	0.227258	0.773341	2.24985	4.20843	0.92258	2.12016	1.22095	0
AS3MT	-2.15291	3.37587	4.87337	0.0272772	0.526797	4.42527	0.638173	5.7557	0.0119776	1.18944	0.88279
ASAH1	0.0279352	4.80547	0.00361147	0.95208	0.991264	6.76976	9.8114	10.4922	7.57713	7.42995	12.4693
ASAH2	0.207341	6.46656	0.386982	0.533892	0.909589	46.5229	20.0554	28.5424	41.9104	19.9204	44.2764
ASAP1	0.123477	8.3931	0.202619	0.652616	0.944618	155.827	110.718	113.285	145.278	141.135	127.031
ASAP2	0.602057	6.48142	3.32874	0.0680831	0.629584	21.2845	31.1126	27.6191	40.9032	28.329	52.2529
ASAP3	0.117279	6.87518	0.136605	0.71168	0.945059	43.4593	39.0265	46.6796	38.8214	59.3107	42.2962
ASB1	0.204113	4.40867	0.134294	0.714022	0.945772	3.46518	4.74676	12.4736	6.47569	7.29478	7.05616
ASB10	-0.157634	5.57592	0.150681	0.697886	0.944975	16.7506	20.4806	16.167	30.9962	13.6193	11.2914
ASB11	-0.485242	4.57127	0.909665	0.340206	0.829284	6.7595	12.4473	6.63261	5.40774	4.97016	8.01263
ASB12	-2.64454	3.15687	4.8343	0.027902	0.53081	2.27551	0.65305	6.73942	1.05703	0.0158957	0
ASB13	-0.321232	6.02405	0.815977	0.366362	0.840888	28.9329	25.2142	25.7	19.4075	24.2252	20.2674
ASB14	0.394909	5.03133	0.809136	0.368379	0.841498	13.2517	6.33523	9.51762	15.0256	14.514	8.69979
ASB15	-0.0804246	7.78368	0.0761568	0.782576	0.967123	109.034	78.1229	78.0486	85.0249	97.1416	68.7113
ASB16	-0.661943	4.84913	2.00188	0.157109	0.719255	9.00011	12.2493	13.3517	7.53447	7.31789	7.04174
ASB17	-0.745919	2.87821	0.29935	0.584292	0.925652	1.13004	2.5526	0	1.07022	0.0310585	0.882889
ASB18	-1.17399	4.17857	3.72188	0.0537077	0.604238	7.78705	10.8285	2.79431	1.13102	4.74243	3.54115
ASB2	0.0153693	5.28308	0.00141356	0.970009	0.993844	18.7906	7.88838	14.2898	20.3178	11.1009	9.5834
ASB3	0.379704	5.02032	0.720538	0.39597	0.852693	14.3276	5.47849	9.51703	11.857	4.04448	20.5722
ASB4	-0.2337	7.48962	0.594077	0.440849	0.877346	75.7726	46.0552	103.911	70.9923	58.5335	62.642
ASB5	0.0472598	4.22262	0.00683744	0.934099	0.990088	6.64299	4.84034	4.74668	5.39243	6.0652	5.27407
ASB6	0.293844	4.6087	0.347493	0.555537	0.918127	9.92189	6.47535	4.72366	5.45446	7.39284	12.5036
ASB7	0.622943	6.07271	3.11472	0.0775918	0.634919	18.9677	16.157	23.8469	19.5013	33.96	37.1981
ASB8	-0.0550437	4.55508	0.0108905	0.916886	0.989828	5.64557	8.17941	8.58346	12.7708	1.51608	7.04441
ASB9	-0.946802	3.52249	1.33209	0.248437	0.792748	4.41018	0	5.76386	1.10106	2.39259	1.75646
ASCC1	0.656712	6.4459	3.86961	0.0491717	0.593582	35.4523	24.4055	17.0687	33.4383	55.5403	32.5303
ASCC2	0.588447	7.39378	3.71573	0.0539057	0.604238	47.9722	67.9919	39.9312	73.2248	98.2364	64.2971
ASCC3	0.29692	6.86785	0.876022	0.349296	0.834261	45.6088	35.753	39.0327	55.9143	35.6177	55.6853
ASCL1	-0.110644	3.24633	0.014372	0.904576	0.989074	0.0441682	2.48242	2.87459	2.14571	1.27324	1.75667
ASCL2	-1.77109	2.41314	0.949906	0.329746	0.82515	0.00810689	0.849549	0	0	0	0
ASCL3	-0.482147	3.84857	0.514309	0.473281	0.886541	3.3916	6.68627	2.82708	3.23134	1.35513	4.47409
ASCL4	1.25557	3.1827	1.56635	0.210742	0.761613	0.0233563	1.68385	0.948356	1.11682	2.45016	3.58277
ASF1A	-0.0004229	4.25771	9.7e-09	0.999921	0.999921	4.51016	5.69465	6.67981	4.3843	2.72341	15.3213
ASF1B	0.304773	6.00987	0.679936	0.409611	0.860854	26.6295	25.4138	12.2959	19.4991	49.1867	21.909
ASGR1	-0.0847042	4.34653	0.0240186	0.876838	0.98565	5.60721	5.64997	7.6369	5.40219	8.35163	4.33964
ASGR2	1.44791	3.25317	2.26691	0.132167	0.694997	0.0233563	1.68385	0.948356	4.2634	2.47807	1.70741
ASH1L	-0.122835	8.34479	0.185233	0.666916	0.944975	201.298	70.3975	134.265	154.857	91.6147	120.901
ASH2L	0.593293	5.83955	2.62061	0.105488	0.665384	11.2824	23.967	14.2542	16.2649	30.2402	29.2046
ASIC1	-0.446108	6.39433	1.69504	0.192942	0.745439	40.0579	34.1756	34.2652	24.7948	39.6944	18.3529
ASIC2	-2.0118	3.85645	7.16592	0.00743175	0.37651	4.52136	3.93332	9.58346	2.13401	2.36025	0
ASIC3	-0.932064	4.1937	2.39536	0.1217	0.678143	7.77628	9.09961	3.75993	3.24035	0.132469	6.32144
ASIC4	0.0574785	4.45685	0.0120159	0.912713	0.989686	7.76635	5.62782	6.66208	8.57355	5.01041	7.05725
ASIC5	-1.37142	3.53256	2.74577	0.0975162	0.661444	3.37011	3.20423	4.77655	1.09176	1.24795	1.77653
ASIP	-0.368702	6.07522	1.09516	0.295334	0.82515	24.5868	35.285	23.7695	20.474	25.4097	19.3543
ASL	-2.44649	3.0986	3.92197	0.0476626	0.591256	0.0564739	5.11097	1.88938	0.00614199	1.154	0
ASNA1	-0.012525	4.85988	0.000725553	0.978511	0.994559	5.70188	8.04599	15.318	7.58246	6.28969	14.294
ASNS	-0.64464	4.2142	1.22413	0.268556	0.810647	6.6908	9.12767	3.76376	2.20833	5.95351	4.41464
ASNSD1	0.481436	6.1341	1.79822	0.179931	0.736975	16.8337	18.6134	30.554	20.5914	26.9911	52.4266
ASPA	-0.112964	3.81505	0.0278781	0.867396	0.984672	2.2956	4.08571	4.77701	3.24262	4.77585	2.59831
ASPDH	-0.6642	5.88644	3.22136	0.0726873	0.629864	13.6006	32.8415	30.5099	19.3326	15.877	14.948
ASPH	0.398315	6.98538	1.5954	0.20656	0.757626	48.9326	39.0504	38.0635	62.3747	57.168	46.667
ASPHD1	-0.673587	3.43019	0.641792	0.423065	0.867887	3.33069	1.52277	3.82496	3.18452	1.27375	0.832794
ASPHD2	-0.0668364	4.55986	0.0172412	0.895534	0.988014	9.94905	7.30418	5.68124	3.31869	8.45071	9.80577
ASPM	0.515527	8.07872	3.31411	0.0686914	0.629584	101.289	80.6131	79.9626	145.222	113.308	115.56
ASPN	0.942702	6.82876	7.70181	0.00551789	0.359574	52.0105	25.0552	20.8671	74.1209	44.073	49.3404
ASPRV1	-0.212694	9.0159	0.655346	0.41821	0.8659	260.594	190.603	207.574	211.973	195.876	160.513
ASPSCR1	-0.132367	3.29029	0.0190131	0.890329	0.986923	0.0508025	1.56778	4.81733	1.11617	0.0976522	5.4614
ASRGL1	2.04461	3.73537	7.07365	0.00782422	0.377235	1.13022	1.64939	0.942108	5.39397	8.32286	3.43581
ASS1	0.370619	3.90241	0.321752	0.570558	0.922678	4.42379	3.2275	2.84122	4.31786	5.98545	3.47542
ASTE1	-0.28531	6.04044	0.646758	0.421277	0.867757	26.749	22.6871	30.5022	24.717	25.4172	15.7418
ASTL	-1.13518	3.68483	2.13613	0.143868	0.705151	0.0846229	5.83198	5.74297	1.1099	4.6347	0.818872
ASTN1	-0.299679	8.21682	1.15291	0.282945	0.817459	117.071	136.212	132.371	96.9075	129.874	87.2511
ASTN2	0.0378691	6.66654	0.0137712	0.906582	0.989074	47.7651	32.4564	34.2533	34.4934	44.8689	37.9258
ASXL1	0.559418	6.63962	2.96441	0.0851195	0.645552	37.7601	26.7768	27.5891	59.0684	36.7334	39.6316
ASXL2	0.442896	6.70379	1.88657	0.169594	0.736406	37.8213	39.2825	23.7359	44.1494	60.4653	33.3634
ASXL3	-0.592794	5.69795	2.38969	0.122142	0.678143	17.9314	19.4477	29.5877	22.4622	12.3212	10.4572
ASZ1	0.676869	4.922	2.22462	0.13583	0.69975	5.65357	9.90225	7.61131	9.74744	16.8066	11.4284
ATAD1	0.129912	7.88465	0.203548	0.651874	0.944618	95.7728	89.6881	79.0044	87.2311	106.948	95.3061
ATAD2	0.377732	6.38659	1.26171	0.261332	0.803892	37.6776	15.957	28.5756	38.7173	35.3125	32.5987
ATAD2B	-0.151992	5.16431	0.127383	0.721162	0.946981	14.4499	13.0339	11.4043	5.49612	15.5833	13.2923
ATAD5	0.351347	4.57616	0.421715	0.516084	0.898836	6.74782	2.13771	16.3196	8.61128	9.66669	7.0015
ATAT1	-0.194984	8.197	0.449181	0.502726	0.896176	196.83	99.1723	97.0515	131.189	128.683	56.1664
ATCAY	-0.241618	6.45304	0.531097	0.466148	0.885012	36.7619	35.0255	35.2271	30.1429	35.1308	25.4998
ATE1	0.103125	5.3354	0.064647	0.799297	0.971138	16.6342	12.9992	11.3967	17.1787	14.622	12.2796
ATF1	0.230917	4.0796	0.146408	0.701993	0.944975	3.39202	5.79897	3.79476	3.28216	4.90543	7.1421
ATF2	0.0613911	5.83807	0.0281303	0.866803	0.984672	20.0734	22.9136	18.0667	25.7671	20.7289	17.5563
ATF3	0.433215	5.62968	1.23617	0.266214	0.808618	20.9903	6.16744	17.1686	14.0901	23.0193	23.911
ATF4	-0.771826	3.12347	0.529037	0.467014	0.885012	2.22255	2.4813	0.931438	1.08197	2.32299	0
ATF5	0.234769	4.00797	0.142704	0.705609	0.944975	4.45082	5.8278	1.86552	5.37222	2.60106	6.23439
ATF6	0.31311	8.89182	1.40171	0.23644	0.781939	214.834	146.589	140.884	262.48	204.468	156.914
ATF6B	-0.725715	7.49739	5.7218	0.016758	0.46817	82.5011	93.0079	85.6958	50.6088	61.858	45.8021
ATF7	-0.153099	7.98238	0.288293	0.591318	0.92729	105.851	123.32	82.7841	103.28	102.107	75.7611
ATF7IP	0.381873	7.93125	1.76941	0.183459	0.739263	103.454	79.8421	65.644	103.351	116.721	104.114
ATF7IP2	-0.9368	4.75978	3.65308	0.0559695	0.606165	14.4028	6.25815	14.3183	4.35149	9.47667	4.33922
ATG10	-0.404864	4.18725	0.479618	0.488598	0.890873	8.80785	6.5429	2.80619	5.36322	3.72747	4.39876
ATG101	0.36307	4.13114	0.356415	0.550506	0.917231	3.39287	4.03516	5.73472	8.52285	7.17296	0.732883
ATG12	0.586165	3.31484	0.436085	0.50902	0.896402	2.2071	1.61873	0.936447	1.11715	3.56621	2.64909
ATG13	0.531179	7.20792	2.93329	0.0867746	0.648857	45.7069	37.2888	57.1939	57.1177	81.2763	64.3904
ATG14	-0.175035	5.51604	0.179136	0.672118	0.944975	16.7344	12.0057	22.9164	14.0613	7.72812	31.2647
ATG16L1	0.229625	6.62329	0.502157	0.478556	0.887613	30.1635	37.5782	35.2361	31.3057	53.1814	37.009
ATG16L2	0.114907	3.17498	0.0140171	0.905756	0.989074	0.0375633	1.61959	2.88277	1.10048	0.0726829	3.63227
ATG2A	-1.54189	3.97209	5.09885	0.0239445	0.516923	5.60721	5.64997	7.6369	2.15703	2.42333	1.73857
ATG2B	0.409063	6.59568	1.58159	0.208535	0.758943	30.1184	30.9505	33.3397	41.9804	40.2177	43.2612
ATG3	-0.503533	3.37123	0.340668	0.559446	0.919501	1.17584	2.42377	3.83314	2.1461	2.39328	0.83263
ATG4A	-0.114385	4.88188	0.0622875	0.802917	0.971879	13.2747	8.88355	8.54441	4.40842	12.0107	11.5469
ATG4B	0.116732	3.19207	0.0146366	0.903706	0.989074	3.26268	0.739717	0.936276	2.14571	1.27324	1.75667
ATG4C	-0.0599662	4.05349	0.00960349	0.921935	0.990088	5.54669	4.88772	3.78897	3.26897	7.10547	3.47504
ATG4D	-0.400376	6.36164	1.40718	0.235529	0.781534	43.3231	25.0004	37.1497	26.9085	33.8049	19.265
ATG5	0.15019	6.32283	0.192022	0.66124	0.944975	22.4156	42.83	21.8429	33.3498	39.8832	21.8877
ATG7	0.207185	8.83982	0.61224	0.433948	0.874825	183.787	115.395	204.807	196.959	151.21	232.287
ATG9A	-0.147658	6.23229	0.186824	0.665574	0.944975	20.2256	27.6518	40.0802	20.5323	27.9516	30.9779
ATG9B	-0.297907	4.97304	0.446334	0.504083	0.89632	10.0833	13.1109	11.4211	9.68724	10.8768	7.88031
ATIC	0.867814	5.0863	3.97252	0.046252	0.588371	7.82356	6.40247	10.507	11.9014	13.4833	19.5438
ATL1	-0.207677	4.84311	0.200369	0.654424	0.944975	10.041	8.02581	12.4085	9.6719	10.8322	6.07566
ATL2	0.288321	6.75221	0.810339	0.368023	0.841068	41.1689	29.9732	40.0122	39.8766	45.0433	50.377
ATL3	0.310074	5.52467	0.630232	0.427273	0.86995	17.7492	11.2464	15.2392	22.5338	18.2679	14.0074
ATM	0.475742	6.14522	1.8593	0.17271	0.736975	20.1082	30.4823	15.1716	20.5724	44.5525	28.1828
ATMIN	-0.271757	3.42879	0.107277	0.743267	0.953193	3.31585	0.683638	3.83238	0.0329025	2.42186	3.60603
ATN1	-0.645414	6.93347	4.05649	0.0440053	0.583494	40.3113	81.984	51.3874	45.1145	27.0586	37.0709
ATOH1	1.5237	3.03693	1.66988	0.196279	0.749164	0.0159131	0.816052	0.955277	2.1562	0.085737	3.60669
ATOH7	0.00885915	3.84947	0.000181718	0.989245	0.997557	2.29525	4.97171	3.80607	2.19997	2.54309	6.29671
ATOH8	-0.238212	4.12264	0.158859	0.690211	0.944975	6.64237	5.71626	3.77942	4.31786	5.98545	3.47542
ATOX1	0.986784	4.34585	3.1461	0.0761129	0.633559	5.51883	3.18029	3.79924	8.60848	6.22933	9.75732
ATP10A	-0.649807	7.28431	3.95391	0.0472831	0.591256	92.2623	18.085	100.117	58.0005	12.8457	62.9303
ATP10B	-0.907647	5.67498	5.37883	0.0203851	0.503304	27.777	24.4706	19.0004	15.0206	16.7953	5.9884
ATP10D	0.569511	6.34468	2.74424	0.0976097	0.661444	19.065	32.0434	22.8337	23.8262	57.8373	35.239
ATP11A	0.0171161	6.03015	0.00234051	0.961414	0.992151	16.8638	27.8475	26.6851	24.7537	23.1793	24.7149
ATP11B	0.373121	5.59187	0.941842	0.331808	0.826054	22.0902	11.2301	12.3446	24.6746	11.3016	22.124
ATP11C	0.346137	5.59351	0.806951	0.369026	0.841691	19.9328	14.632	11.3806	23.6156	22.9748	12.178
ATP12A	-0.13731	4.7201	0.080659	0.776407	0.965439	13.2235	7.22659	6.62978	8.6053	11.9183	4.27322
ATP13A1	-0.195742	6.02936	0.306122	0.580071	0.925172	22.36	27.7775	26.6684	19.4225	21.9398	25.6646
ATP13A2	0.0787121	4.96904	0.0305102	0.861338	0.984672	6.79843	14.9369	8.54385	13.9127	2.79801	13.3437
ATP13A3	0.408511	7.52821	1.85757	0.172909	0.736975	51.3722	56.1451	77.2038	70.0309	81.5494	93.6572
ATP13A4	-0.305796	5.50113	0.604067	0.437033	0.875049	17.8355	14.529	20.9817	19.2819	13.4501	10.473
ATP13A5	-1.74307	4.49368	9.51027	0.00204398	0.276639	12.2155	14.0363	5.64838	3.23134	1.35513	4.47409
ATP1A1	0.177352	7.69487	0.364737	0.545889	0.916345	66.9428	93.1995	66.621	78.6138	86.4008	91.8379
ATP1A2	-0.45422	6.84235	2.01488	0.155768	0.718602	61.1546	49.701	40.8943	37.6681	47.1525	26.3033
ATP1A3	-0.417369	5.23781	0.954566	0.328563	0.82515	13.4184	13.7988	17.1654	18.1571	11.0052	6.00462
ATP1B1	0.505007	5.64089	1.75486	0.185271	0.739912	14.5046	12.943	17.1648	14.0982	25.3831	23.8893
ATP1B2	-1.07265	6.38457	9.75806	0.00178605	0.26269	56.6193	37.3737	33.2728	19.3901	25.329	15.7759
ATP1B3	1.581	3.50166	3.57048	0.058819	0.615192	1.13004	2.5526	0	0.0550809	5.91984	5.36259
ATP1B4	0.397513	4.83854	0.736823	0.390683	0.850727	6.74337	9.00557	8.57294	5.48794	15.5364	11.4881
ATP23	-0.593879	3.90107	0.801197	0.370738	0.841691	7.68095	2.2742	4.75664	3.2319	2.501	3.54189
ATP2A1	0.0102763	6.04813	0.000840085	0.976877	0.994559	21.2431	29.5243	21.8771	26.8801	26.7016	20.1992
ATP2A2	0.503363	7.0719	2.57255	0.108736	0.667036	57.7267	33.1943	38.0587	66.6923	65.6246	50.1845
ATP2A3	0.1371	3.98014	0.047094	0.8282	0.97921	5.51827	4.05751	2.83093	4.31786	5.98545	3.47542
ATP2B1	0.512389	8.22214	3.36002	0.0668012	0.629084	109.112	82.984	98.0846	120.612	180.864	112.832
ATP2B2	-0.39	8.14492	1.92294	0.165537	0.730495	144.747	116.485	116.15	96.8678	97.3435	93.5315
ATP2B3	-1.45231	3.84735	3.87087	0.0491347	0.593582	1.26023	11.8148	4.73514	1.1099	4.6347	0.818872
ATP2B4	0.505495	9.07419	3.70727	0.0541797	0.604238	194.92	154.744	179.029	295.888	251.89	202.85
ATP2C1	0.310534	6.78962	0.94857	0.330087	0.825366	43.3734	38.3211	31.3807	46.2903	32.0022	61.1032
ATP2C2	0.160824	6.02088	0.197353	0.656867	0.944975	21.2111	32.15	14.2079	20.5339	40.8238	19.2624
ATP4A	-0.908227	5.3663	4.72726	0.0296911	0.536843	18.9453	16.1914	20.9704	14.9463	3.96422	9.70187
ATP4B	-0.263685	3.42236	0.10122	0.750371	0.95589	1.1756	3.31316	2.85995	1.10896	1.29539	3.60636
ATP5A1	0.931163	5.10338	4.60622	0.0318594	0.544771	5.66174	10.7517	7.60683	12.9677	16.9825	16.7953
ATP5B	0.786854	5.16592	3.43559	0.0638096	0.626069	5.6868	8.94547	12.4271	18.257	10.0171	18.6093
ATP5C1	0.353622	4.12526	0.340488	0.559549	0.919501	2.3148	4.036	6.70675	0.0703808	9.40493	6.21294
ATP5D	-0.889317	4.32894	2.49056	0.114535	0.670024	4.57055	10.7785	7.61185	2.20785	4.83108	5.34302
ATP5E	-0.979694	4.07792	2.44927	0.117584	0.673715	5.60559	8.2768	4.73342	2.18515	3.62672	3.54152
ATP5F1	-1.13609	4.37486	4.03424	0.0445893	0.584006	13.2082	8.1094	4.70535	4.2983	4.80617	2.58391
ATP5G1	-0.0362666	4.50809	0.00490884	0.944144	0.990261	3.471	8.20447	9.55848	2.25248	8.42519	9.824
ATP5G2	0.303569	5.35701	0.566669	0.451588	0.881224	14.4477	15.6162	8.51537	11.9137	18.1569	17.6937
ATP5G3	-0.0660386	3.38283	0.00570803	0.939776	0.990088	4.35546	2.44975	0	5.28756	1.31867	0.807115
ATP5H	-1.28585	3.03053	1.16125	0.281209	0.816982	1.15446	3.38134	0.93162	1.07022	0.0310585	0.882889
ATP5I	0.952793	2.90053	0.507826	0.476084	0.887206	1.1005	0	0.955175	2.13331	0.0596449	1.77673
ATP5J	-1.893	2.43845	1.01278	0.31424	0.82515	1.08227	0	0	0	0	0
ATP5J2	0.151622	4.31826	0.0750222	0.784161	0.967123	6.65534	6.56968	3.77521	2.24332	8.37401	8.01082
ATP5L	-0.610572	5.22857	2.09725	0.147568	0.709675	18.8619	12.0602	16.1912	10.7571	13.2114	6.9458
ATP5O	0.527463	4.0475	0.736934	0.390648	0.850727	5.50201	4.96885	0.907489	6.43819	2.63407	7.12433
ATP5S	-0.542784	4.25061	0.897436	0.343473	0.830077	8.83634	7.37096	3.76301	4.31718	4.85929	4.39833
ATP5SL	0.412521	5.4266	1.0822	0.29821	0.82515	9.0333	17.3291	12.3674	18.2877	11.24	22.1909
ATP6AP1	-0.0822217	3.74643	0.0134742	0.907591	0.989074	3.3575	3.22824	3.81166	5.3151	0.122331	3.54262
ATP6AP1L	-0.15886	6.47773	0.231823	0.630176	0.93712	37.8531	35.0332	33.3113	34.4149	31.6567	29.0695
ATP6AP2	0.00357734	4.43286	4.2e-05	0.99483	0.999127	6.69259	6.49959	6.66261	5.41814	9.53682	5.23095
ATP6V0A1	0.0823821	6.97566	0.0685968	0.793392	0.968625	43.5095	38.9505	58.1508	51.6506	43.9571	52.9944
ATP6V0A2	-0.262349	5.84646	0.512934	0.473874	0.886723	22.3064	17.7436	28.6197	23.6072	14.8032	18.5131
ATP6V0A4	-0.28697	6.20464	0.692579	0.405291	0.85737	36.6567	21.757	32.3909	31.125	20.849	21.9992
ATP6V0B	-0.0246413	5.44467	0.00353579	0.952584	0.991407	16.6914	13.7671	16.1925	24.5721	5.29424	14.9924
ATP6V0C	-0.734954	4.41439	1.83714	0.17529	0.736975	6.7417	11.6249	5.67506	7.46184	1.43393	5.3081
ATP6V0D1	0.250012	5.44691	0.400851	0.526652	0.904527	12.3156	15.5457	14.2824	17.2192	12.3883	20.3936
ATP6V0D2	-0.258325	4.75459	0.292367	0.58871	0.926708	12.176	6.33614	10.4842	6.49801	8.50021	8.85127
ATP6V0E1	0.679295	4.54293	1.67638	0.19541	0.749164	2.35274	10.0752	4.73907	6.51905	11.9909	8.80743
ATP6V1A	-0.68073	5.19971	2.57635	0.108475	0.667036	18.8603	13.7649	14.2653	8.63879	8.59997	11.5338
ATP6V1B1	-0.247299	5.55906	0.407048	0.523473	0.903172	16.7591	18.7593	19.0503	17.1929	15.8135	13.1689
ATP6V1B2	0.0881785	6.07713	0.0582037	0.809359	0.973569	38.6987	11.8193	24.7544	23.7109	26.7463	26.4874
ATP6V1C1	1.04877	4.23316	2.8494	0.0914123	0.653142	8.70749	0.610702	3.79802	8.58557	8.45882	5.20711
ATP6V1C2	0.265747	4.43941	0.236814	0.626518	0.936061	4.54047	3.90003	11.5099	8.58361	6.17605	7.04228
ATP6V1D	1.45875	3.44386	2.83788	0.0920698	0.653142	1.13041	0.762614	1.91496	1.14933	8.18453	3.48934
ATP6V1E1	-0.156545	5.07953	0.130658	0.717752	0.946058	16.5812	9.64604	10.4498	9.71719	14.4	8.74761
ATP6V1E2	-0.190767	8.26821	0.472088	0.49203	0.89249	162.49	92.6068	132.37	141.946	99.9533	96.9762
ATP6V1F	-0.992258	3.18778	0.968077	0.325163	0.82515	1.16587	1.5673	3.84116	2.12016	1.22095	0
ATP6V1G1	0.84562	3.66747	1.31362	0.251744	0.795141	3.29872	2.45034	0.926644	7.439	3.70737	1.65769
ATP6V1G2	-0.794004	5.15003	3.37096	0.0663591	0.628746	14.5164	18.9066	12.3424	11.774	10.8359	4.25588
ATP6V1G3	-0.817667	3.48337	0.992167	0.319217	0.82515	3.34454	2.37333	3.81807	0.0282158	3.49564	1.75624
ATP6V1H	0.0526187	6.44391	0.0252836	0.873663	0.98503	26.8417	27.5757	41.9722	44.0065	26.9856	29.0421
ATP7A	-0.0199496	5.34465	0.00240232	0.960909	0.992016	18.8204	12.1119	12.3523	15.0562	11.1212	15.9338
ATP7B	0.355011	6.1622	1.0533	0.304752	0.82515	22.3167	30.4154	17.0827	38.6409	25.7139	25.5037
ATP8A1	-0.752915	5.41915	3.44042	0.0636232	0.626069	23.2973	13.6432	20.0056	7.60993	14.4184	11.476
ATP8B1	0.73556	6.96913	5.37221	0.0204627	0.503304	40.0573	35.0139	33.3068	78.435	50.1104	51.9744
ATP8B2	0.195804	5.39869	0.240356	0.62395	0.935199	14.477	14.7014	12.3577	17.203	13.5181	16.7864
ATP8B3	-0.48494	6.20185	1.96314	0.161182	0.7244	34.5038	33.4597	27.5809	21.5495	26.6242	20.2345
ATP8B4	0.366564	7.67694	1.5053	0.219862	0.766283	88.9348	40.3343	76.2117	106.467	82.8607	79.3457
ATP9A	0.0889315	6.71454	0.0755443	0.78343	0.967123	40.1006	49.1805	26.5859	31.3155	59.1352	35.1992
ATP9B	0.412611	6.39576	1.50665	0.219655	0.766283	20.1962	35.3177	25.695	19.5378	45.9287	41.5773
ATPAF1	0.430747	5.11922	1.01051	0.314784	0.82515	10.0416	7.16687	13.375	19.2674	14.5758	7.76972
ATPAF2	-2.29867	3.02671	3.11443	0.0776057	0.634919	1.1654	3.34573	1.89473	0.00609874	0.0158224	0.905042
ATPIF1	-0.773671	2.91807	0.334087	0.563264	0.920355	2.19039	0	1.91476	1.0704	1.18975	0
ATR	0.585109	6.55374	3.18464	0.0743374	0.630503	37.7095	25.1572	22.8068	41.9882	34.3066	51.3168
ATRAID	-0.0157387	3.6863	0.00047399	0.98263	0.995559	3.34537	0.652648	5.76436	5.31658	2.50267	1.69367
ATRIP	0.115702	3.52912	0.0207626	0.885428	0.986192	3.31466	3.31174	0.922378	6.35616	2.50351	0.78499
ATRN	0.287618	8.67007	1.15048	0.283452	0.817513	175.893	127.848	130.427	203.346	190.94	135.742
ATRNL1	-0.752831	5.27662	3.27063	0.0705347	0.629584	13.4641	20.5343	16.1777	8.64436	7.46304	13.3564
ATRX	-0.163022	6.04092	0.212044	0.645172	0.94143	30.0038	16.8285	30.5118	28.9734	18.445	21.1344
ATXN1	0.277447	9.27805	1.14245	0.285138	0.819274	266.157	175.017	225.69	273.376	264.096	270.08
ATXN10	0.228512	6.48428	0.474609	0.490876	0.892109	27.9273	46.1008	19.9136	22.744	50.6693	36.1738
ATXN1L	-0.636587	7.25295	4.20761	0.0402464	0.579769	80.1507	80.0209	54.2093	56.9462	45.0632	36.0441
ATXN2	0.397869	7.50625	1.70452	0.191702	0.745406	53.5742	53.6636	76.2494	86.0612	41.9328	105.288
ATXN2L	-0.0960338	6.39588	0.0830564	0.773198	0.964811	33.4233	36.7954	27.5759	34.3997	28.0875	29.0902
ATXN3	0.292075	6.401	0.767813	0.380897	0.846105	35.5289	20.1164	30.4842	39.7744	25.8402	38.896
ATXN7	0.152201	8.8076	0.329553	0.565924	0.921865	176.022	122.782	203.854	194.791	139.084	223.462
ATXN7L1	0.187257	9.433	0.528077	0.467419	0.885012	274.059	202.74	291.438	334.653	247.253	292.145
ATXN7L2	0.441583	4.13927	0.550772	0.458005	0.883819	3.39117	7.5763	1.86205	6.44826	3.80601	7.10591
ATXN7L3	0.348159	6.37801	1.08751	0.297027	0.82515	16.9112	34.4624	30.4943	22.7346	43.5492	38.8939
ATXN7L3B	0.504824	4.79307	1.15341	0.282841	0.817459	6.72361	9.05108	6.64863	9.7145	10.9566	11.4907
AUH	-0.0164065	4.36785	0.000912834	0.975897	0.994559	5.60667	6.52284	6.66825	6.45784	4.97136	7.08845
AUNIP	0.221013	2.89634	0.0258416	0.872288	0.984672	0.0232791	2.59516	0	1.08197	2.32299	0
AUP1	0.441526	5.36695	1.19544	0.274239	0.813092	14.4294	13.0685	9.48398	18.277	18.2008	14.0397
AURKA	-0.9655	4.1788	2.58731	0.107727	0.666953	5.6259	9.10225	5.69131	3.24205	3.65451	3.52339
AURKAIP1	-0.419146	4.06934	0.45581	0.499591	0.895301	5.57342	3.9695	6.68519	2.20689	2.56262	7.20723
AURKB	-0.155438	6.73108	0.234241	0.628398	0.93683	48.9427	32.3662	46.6828	27.0229	46.0202	41.5294
AUTS2	0.260983	6.23927	0.582795	0.445221	0.879285	31.0946	17.668	28.5899	33.3393	26.9149	31.7855
AVEN	0.0526754	4.45963	0.0101194	0.919872	0.989828	7.76767	3.89768	8.59883	5.42372	7.2933	7.97751
AVIL	0.106857	6.89346	0.113728	0.73594	0.951985	57.745	33.1772	40.9269	49.4945	45.0914	46.765
AVL9	0.486495	6.75086	2.29915	0.129449	0.690727	33.4494	37.5847	31.4016	45.2344	51.0474	47.6484
AVPI1	-0.309719	4.22203	0.266832	0.605466	0.929872	5.59665	4.79973	7.64277	2.23129	3.78398	9.90988
AVPR1A	-0.605533	4.01881	0.917219	0.338209	0.82826	7.71102	4.83941	3.77903	3.2432	5.89102	1.68013
AVPR1B	-0.748885	6.14339	4.53822	0.0331492	0.549089	24.6555	35.9531	37.1682	19.3804	19.4849	19.408
AWAT1	-0.592288	6.00542	2.44077	0.118277	0.674822	29.085	10.8541	67.8521	23.5975	5.3614	25.7858
AWAT2	-0.140641	6.61995	0.187147	0.665303	0.944975	40.1038	21.6022	55.3409	40.8438	22.2926	42.4826
AWN	-0.0882565	5.86977	0.0572239	0.810939	0.974198	21.197	24.5425	19.9754	28.9211	21.8485	10.3656
AXDND1	-0.0372107	5.26643	0.00818969	0.927893	0.990088	13.3851	13.8609	13.3253	15.0376	12.2383	12.3206
AXIN1	0.241986	5.09412	0.319914	0.571661	0.923052	8.97659	10.5782	12.3997	11.8607	8.73841	16.9022
AXIN2	0.313088	5.28788	0.487887	0.484886	0.889817	3.57218	24.212	11.3998	7.72108	48.708	13.0256
AXL	-0.0807532	7.67608	0.0752297	0.78387	0.967123	84.668	66.6343	94.3171	77.4981	61.1223	92.816
AZGP1	-0.526973	4.24428	0.846338	0.357593	0.838574	4.53765	9.13035	5.6962	3.26838	5.98406	4.3979
AZI2	0.273113	5.97377	0.554749	0.456401	0.883378	28.7776	6.88394	26.7234	37.4726	6.64134	27.4278
AZIN1	0.0462516	5.30053	0.0127906	0.909955	0.989415	11.2163	13.0053	16.2191	12.9415	16.8938	12.2976
AZIN2	0.946375	4.31042	2.84663	0.0915701	0.653142	2.30476	5.82989	3.80044	7.54995	7.35839	8.85187
AZU1	-1.51944	2.94852	1.07377	0.3001	0.82515	1.14308	1.61916	1.90754	3.15301	0.0459317	0
B2M	0.63291	2.84933	0.176534	0.67437	0.944975	4.28965	0	0	0.0176458	2.32246	0.863878
B3GALNT1	-0.198768	6.11532	0.321535	0.570688	0.922678	26.763	37.0018	18.0175	18.3798	34.848	19.3071
B3GALNT2	0.631442	6.0105	3.14116	0.0763435	0.633559	16.7688	24.7031	14.2361	25.8759	29.2145	31.8216
B3GALT1	-0.4337	6.35473	1.59227	0.207009	0.75842	42.2106	14.1832	46.7518	31.1418	11.4357	33.7099
B3GALT2	0.42683	7.63635	2.07384	0.149848	0.71304	70.1651	51.1089	77.1791	93.6178	74.4541	98.0406
B3GALT4	0.122737	3.42524	0.0223378	0.881192	0.986158	2.23736	1.56682	2.8665	1.1165	1.3163	4.5206
B3GALT5	-0.613989	6.19541	3.13767	0.0765069	0.633559	21.3634	38.4706	38.1269	23.6502	18.3956	22.0721
B3GALT6	-0.697616	2.61264	0.155031	0.693775	0.944975	0.0159131	0.816052	0.955277	0.00609874	0.0158224	0.905042
B3GAT1	-1.87572	3.23885	3.28128	0.0700782	0.629584	1.1849	4.17504	2.85361	0.0118972	0.030922	1.82487
B3GAT2	-0.625075	3.52216	0.603296	0.437326	0.875049	1.1939	4.14339	3.81886	4.2357	1.29706	0.819402
B3GAT3	-0.497725	6.37739	2.19132	0.138794	0.702348	27.9947	33.332	47.6901	33.2649	22.0581	21.9781
B3GLCT	0.00110536	6.08749	7.14e-06	0.997868	0.999212	20.1637	32.8755	21.8708	18.4507	58.692	20.9799
B3GNT2	0.584067	8.60583	4.66748	0.0307421	0.539589	127.009	88.5345	153.392	189.419	192.213	171.166
B3GNT3	-0.280287	4.22184	0.215884	0.642195	0.940108	4.51895	8.30556	4.7382	3.29387	2.64638	10.8179
B3GNT4	0.00850518	6.6339	0.000689132	0.979057	0.994559	40.0817	39.1624	33.2981	41.9371	38.9219	32.565
B3GNT5	0.223619	6.19264	0.420978	0.516452	0.898836	32.1716	24.4198	18.9905	29.0698	32.7512	26.413
B3GNT6	-0.149587	5.50952	0.146167	0.702226	0.944975	14.5562	15.4079	20.9914	9.78613	20.4313	15.8941
B3GNT7	-0.268042	2.78251	0.033806	0.854121	0.983596	0.0232791	2.59516	0	0.0119776	1.18944	0.88279
B3GNT8	0.0696307	4.84026	0.0227691	0.880059	0.985976	11.0876	6.35168	10.4896	9.69256	8.60143	10.6161
B3GNT9	0.869246	6.01672	5.88165	0.0153018	0.456435	16.7285	19.6741	14.2516	36.5321	24.5639	31.7796
B3GNTL1	0.0811566	6.90127	0.0658286	0.797511	0.970535	43.4781	51.5159	38.0506	35.6208	56.9502	48.557
B4GALNT1	0.16867	5.13513	0.141604	0.706693	0.944975	12.2409	8.8221	13.3542	28.8138	7.67861	11.3417
B4GALNT2	0.450551	3.63784	0.373542	0.541082	0.913926	2.25017	3.31245	1.88885	3.2432	5.89102	1.68013
B4GALNT3	-0.34517	5.68226	0.834812	0.360888	0.839465	16.8089	22.0531	22.8729	18.2666	13.5326	16.7758
B4GALNT4	-0.147703	4.65547	0.0902533	0.763856	0.962079	7.8314	9.85295	7.60148	8.59324	7.34003	7.02803
B4GALT1	0.325443	5.86478	0.770953	0.379925	0.845732	24.3859	21.278	11.3514	22.6364	37.2127	14.7978
B4GALT2	-0.212019	5.2706	0.266367	0.605781	0.929872	7.96999	13.8196	21.031	12.9113	9.88785	14.1707
B4GALT3	0.19301	6.77689	0.357105	0.55012	0.917231	43.3823	49.1983	21.8009	43.0714	42.6554	47.6994
B4GALT5	0.188708	5.8854	0.270809	0.602791	0.929687	14.6179	24.6237	20.9538	15.1809	31.3024	22.9357
B4GALT6	0.93003	6.57029	7.50626	0.00614992	0.359574	15.793	38.7756	21.8663	33.4835	54.5719	52.1427
B4GALT7	2.31199	3.6341	7.83532	0.00512479	0.350558	1.11608	1.68351	0	4.33322	3.76723	7.14267
B4GAT1	-0.814029	3.30735	0.802639	0.370308	0.841691	2.2505	2.42316	2.85963	1.09151	0.0594046	2.71606
B9D2	-0.758154	4.27527	1.75314	0.185486	0.739912	2.37884	10.8359	7.62254	6.39743	4.83597	1.65742
BAALC	0.210606	2.538	0.0100867	0.920001	0.989828	0.00810689	0.849549	0	0.00614199	1.154	0
BABAM1	-0.743347	5.1853	2.95252	0.0857481	0.645552	16.675	22.3636	5.61794	10.7377	8.58511	8.79634
BABAM2	0.134843	7.06614	0.171005	0.679222	0.944975	40.2346	53.8945	53.3459	52.799	94.1753	35.0329
BACE1	-0.272179	6.11585	0.606978	0.43593	0.875049	30.0555	29.3781	24.7287	22.617	23.1407	23.8359
BACE2	0.440894	8.24693	2.46429	0.116464	0.672315	104.726	110.152	89.4746	109.891	188.11	121.697
BACH1	0.400487	7.78376	1.89106	0.169086	0.735839	66.93	60.1116	95.3098	97.948	67.3389	127.325
BACH2	0.035869	7.38378	0.0138623	0.906275	0.989074	52.494	78.5161	59.9725	76.3464	77.6514	43.0164
BAD	-0.774189	2.63362	0.188857	0.663871	0.944975	1.1005	0	0.955175	0.00609874	0.0158224	0.905042
BAG1	-0.548855	4.40131	1.02248	0.311935	0.82515	11.0227	5.57018	6.64661	5.3822	3.76828	6.21556
BAG2	-0.165392	2.95128	0.0161312	0.898934	0.988868	3.24171	0.762037	0	0.0175319	1.22016	1.79893
BAG3	0.0566576	4.85901	0.0151094	0.902171	0.989074	10.0169	12.3934	5.66049	11.8	10.9014	6.95664
BAG4	0.134532	8.13432	0.229375	0.631989	0.937841	127.984	71.3767	116.206	137.673	97.5702	110.288
BAG6	0.0373116	5.98879	0.0110239	0.91638	0.989828	19.0357	27.8863	21.8879	14.1223	25.4961	31.0568
BAHCC1	0.231505	4.1715	0.132403	0.715955	0.945772	1.28786	17.7902	3.74962	3.29107	9.44347	4.35231
BAHD1	0.317752	5.23343	0.588613	0.442958	0.878572	9.00066	11.3876	14.3172	10.8345	15.77	16.8309
BAIAP2	-0.479208	4.264	0.64907	0.420448	0.867732	2.41356	18.5275	5.66336	4.32443	2.60019	7.16328
BAIAP2L1	0.279967	7.00915	0.79353	0.373038	0.842387	54.4673	39.826	39.9645	71.9692	44.0453	46.6785
BAIAP2L2	-0.29585	4.22046	0.264401	0.607114	0.929872	5.59665	4.79973	7.64277	2.22145	7.13459	5.30571
BAIAP3	-0.456928	3.48662	0.313004	0.575844	0.924079	1.19338	5.93318	1.87908	2.15703	2.42333	1.73857
BAK1	0.0664121	4.54932	0.0171762	0.89573	0.988014	4.5557	8.20326	8.58936	6.48879	5.04157	10.7135
BAMBI	-0.249809	4.91627	0.264333	0.607162	0.929872	4.63256	17.5006	9.5022	3.39225	31.8278	8.6611
BANF1	-1.07189	3.8575	2.32382	0.127411	0.687411	0.103305	10.1464	4.74935	3.21043	2.45171	1.72232
BANF2	-0.682169	3.94304	1.0827	0.298098	0.82515	1.23835	5.74642	7.6647	3.23303	4.74477	1.69315
BANK1	-0.517293	4.31879	0.837765	0.36004	0.839325	12.0773	6.45324	3.75517	5.37453	6.0144	3.46166
BANP	0.148095	2.88358	0.0119983	0.912777	0.989686	0.0233563	1.68385	0.948356	2.11986	0.0457374	0.864131
BAP1	0.362014	3.90071	0.30737	0.5793	0.925132	3.35835	1.48532	5.75622	5.36322	3.72747	4.39876
BARD1	0.246118	6.27457	0.51506	0.472959	0.886372	34.3881	22.6895	22.8201	42.9028	16.2743	32.6845
BARHL1	-1.77109	2.41314	0.949906	0.329746	0.82515	0.00810689	0.849549	0	0	0	0
BARHL2	-0.814186	3.12281	0.584801	0.444439	0.879285	3.28184	0.719447	1.90035	0.0175319	1.22016	1.79893
BARX1	-1.83256	2.42526	0.981728	0.321776	0.82515	0.00813641	0	0.963382	0	0	0
BARX2	-0.277447	3.14791	0.0717699	0.788778	0.967123	4.33543	1.59062	0	0.0229687	2.35901	1.77633
BASP1	0.206837	5.64814	0.290216	0.590083	0.92729	16.7252	13.7157	20.0306	24.6595	8.92665	22.1465
BATF	-0.817348	3.4817	0.991307	0.319426	0.82515	2.27482	2.37396	4.79112	1.10106	2.39259	1.75646
BATF2	0.062404	5.14916	0.0218125	0.882587	0.986158	11.1743	13.9536	10.4525	9.74499	13.352	14.1687
BATF3	0.1683	2.52809	0.00679354	0.934311	0.990088	0.00810689	0.849549	0	1.05703	0.0158957	0
BAX	-0.427149	5.66414	1.2069	0.271951	0.811674	15.7518	16.0618	36.3188	17.1976	7.66821	21.3461
BAZ1A	0.380438	5.31882	0.866295	0.351986	0.834931	16.582	8.79025	11.4138	16.1457	20.4636	11.3442
BAZ1B	0.625001	6.20003	3.27048	0.0705407	0.629584	20.0989	25.4077	19.0176	29.114	42.3081	29.0415
BAZ2A	-0.0775427	8.14128	0.0763219	0.782346	0.967123	114.769	124.846	100.903	99.0635	133.526	90.7874
BAZ2B	0.0203901	6.94648	0.00416753	0.948527	0.990836	39.1086	57.2937	43.7835	38.8276	62.8926	41.391
BBC3	0.510722	4.74301	1.14627	0.284334	0.818612	4.5557	8.20326	8.58936	8.65139	8.6337	13.34
BBIP1	0.689916	3.93819	1.1393	0.285803	0.81977	3.34495	1.50338	4.79067	6.42846	2.61842	6.21608
BBOF1	-0.185489	4.01267	0.0882602	0.766402	0.962099	5.54725	4.01087	4.75755	5.35207	2.56521	4.41593
BBOX1	0.408046	5.97474	1.17461	0.278459	0.815044	37.5342	12.7033	18.0491	34.3318	22.0693	21.9715
BBS1	0.45549	3.64355	0.340028	0.559815	0.919501	1.2032	1.48637	7.70543	3.24148	2.52317	4.45302
BBS10	-0.195959	6.80621	0.37599	0.539759	0.91302	51.1857	47.3134	38.0453	40.8938	50.7967	28.0612
BBS12	0.623592	8.03391	4.78684	0.028681	0.535416	96.807	64.1669	81.8954	122.711	133.764	117.337
BBS2	1.87496	4.29308	7.97063	0.00475584	0.347346	0.0734813	7.69356	1.87485	4.41557	17.7348	7.86593
BBS4	-0.35196	4.9847	0.628064	0.428069	0.870565	11.1743	13.9536	10.4525	12.837	5.12021	9.71453
BBS5	-0.710945	5.11368	2.54676	0.110525	0.667036	19.8758	3.67529	18.1469	9.67776	8.56512	8.80916
BBS9	0.377912	7.08245	1.45521	0.227697	0.773469	59.9695	28.1624	48.5807	51.7214	76.2957	49.3089
BBX	0.293009	7.71335	0.99788	0.317827	0.82515	65.8205	85.7848	68.5405	85.0596	92.4609	92.6885
BCAM	-0.219389	5.31856	0.28988	0.590299	0.92729	7.97851	18.075	18.1289	16.0842	11.0661	11.4207
BCAN	-0.519328	5.92892	2.04193	0.15302	0.715467	23.4627	22.6994	32.4282	22.535	19.4328	13.1023
BCAP29	-0.394468	6.01085	1.22005	0.269355	0.810723	35.4894	20.9959	24.7369	24.6925	17.1915	19.3827
BCAP31	0.740306	6.32874	4.77095	0.0289469	0.536843	23.391	26.2106	18.0486	34.4819	35.3768	43.3321
BCAR1	0.307501	5.78439	0.695592	0.404271	0.856914	13.4857	16.2216	23.8697	18.358	18.4213	29.2921
BCAR3	0.181829	6.93661	0.3322	0.564368	0.920795	42.3731	39.0071	50.5062	34.57	54.6576	60.1508
BCAS1	0.527975	6.18554	2.22182	0.136077	0.699888	26.6553	24.5224	16.1291	34.4022	45.7115	12.9409
BCAS2	-0.179824	3.11144	0.0293094	0.864067	0.984672	2.20683	2.51479	0	0.022827	1.24749	2.71582
BCAS3	0.24745	7.67177	0.617895	0.431833	0.873615	60.3222	115.551	54.1947	64.731	152.49	73.0773
BCAS4	0.142144	3.89809	0.0472913	0.827846	0.97921	2.2956	4.08571	4.77701	6.39657	3.70631	2.5708
BCAT1	-0.017611	6.88444	0.00308039	0.955739	0.991936	47.8883	31.4862	57.2031	53.7364	45.0364	36.0561
BCAT2	-0.79728	5.58383	4.15621	0.0414856	0.581859	23.3699	25.4035	16.1345	11.8566	11.0448	14.17
BCCIP	-0.271794	4.04683	0.194724	0.659015	0.944975	4.48868	4.86476	5.72187	2.20785	4.83108	5.34302
BCDIN3D	0.0748821	4.09273	0.0146688	0.9036	0.989074	3.40272	5.77086	4.75846	0.0631232	8.21845	5.32282
BCHE	0.141777	4.74207	0.0876188	0.767227	0.962297	9.97631	5.53866	9.53821	8.62877	13.1347	6.06447
BCKDHA	-0.682452	4.30622	1.46283	0.226484	0.77294	2.37917	9.95743	8.59058	2.21435	4.85684	6.2528
BCKDHB	0.510435	5.28432	1.54508	0.213868	0.762726	8.99044	14.8633	9.49648	16.1494	18.1643	14.0574
BCKDK	-0.305513	5.7851	0.681154	0.409192	0.860434	25.5584	23.6882	17.0917	20.4114	12.4247	20.3596
BCL10	-0.854871	4.22411	2.11366	0.145994	0.707492	9.92421	3.88075	7.62368	4.29762	3.68064	3.50655
BCL11A	-0.309596	5.57477	0.583619	0.4449	0.879285	15.6787	25.5599	14.2366	8.74647	29.7882	14.0259
BCL11B	-0.639521	2.64465	0.137053	0.71123	0.945059	0.0159685	0	1.93299	0.00614199	1.154	0
BCL2	-0.152738	7.308	0.246207	0.61976	0.934671	81.1688	40.3702	72.4043	82.6844	36.9408	54.6729
BCL2A1	-0.114419	6.26419	0.108686	0.741646	0.953193	37.7145	11.7595	37.2063	39.6613	16.2118	26.4475
BCL2L1	0.245824	6.13463	0.489523	0.484142	0.889388	17.9572	29.5427	23.8021	14.1531	35.0254	33.657
BCL2L10	0.119417	5.03853	0.0746627	0.784666	0.967123	8.976	11.442	11.434	13.9489	14.4519	6.9097
BCL2L11	0.571207	7.36304	3.47551	0.0622874	0.62491	49.0643	36.3846	68.6555	97.8124	57.5144	73.2209
BCL2L12	-0.214468	7.23835	0.483377	0.486899	0.890439	51.3795	71.9003	63.8044	49.5501	66.6433	45.789
BCL2L13	-0.276105	5.81155	0.565361	0.452111	0.881972	17.9307	29.618	19.0114	15.1268	14.7812	24.8817
BCL2L14	0.737571	5.91782	3.61133	0.0573911	0.612301	34.1696	11.0919	14.2288	25.8535	23.2749	31.8664
BCL2L15	-0.218869	6.29016	0.418858	0.51751	0.899434	21.3472	34.3152	38.1396	25.8517	20.9175	33.6748
BCL3	0.393862	5.46907	0.954766	0.328512	0.82515	9.05596	22.4216	10.4286	10.8764	25.2033	17.6377
BCL6	-0.0603485	7.11484	0.0374729	0.846506	0.982983	65.6125	44.6411	53.3178	46.3342	66.5945	44.0204
BCL6B	0.453036	6.05856	1.65112	0.198811	0.7505	22.2612	11.9025	28.6449	30.1211	17.4144	37.2443
BCL7A	0.285546	5.94515	0.635456	0.425363	0.868878	17.8944	21.2153	21.9137	26.8849	16.1497	31.0222
BCL7C	-0.373191	5.92381	1.06609	0.301834	0.82515	21.2559	26.9569	26.6743	14.0777	20.6428	23.0366
BCL9	0.249643	8.29449	0.81349	0.367093	0.840888	128.046	90.2547	120.003	160.273	109.777	131.489
BCL9L	0.504872	6.85481	2.17865	0.139941	0.702348	28.0728	74.9507	28.4787	44.1895	54.6849	53.87
BCLAF1	0.184323	6.24502	0.274198	0.600531	0.929615	24.5632	21.0049	34.3457	28.043	18.6837	50.6486
BCO1	0.426837	9.22654	2.42397	0.119497	0.676622	352.749	148.788	173.239	363.597	264.092	178.029
BCO2	0.949904	5.80056	6.02976	0.014071	0.456435	5.78254	13.822	22.9626	15.2431	24.5725	53.3966
BCOR	0.188213	6.85403	0.351121	0.553481	0.917653	44.5316	43.243	36.1512	51.6273	47.4649	42.2915
BCORL1	-0.668077	4.97099	2.18815	0.13908	0.702348	11.1993	14.7587	12.3698	10.7031	8.50653	5.18515
BCR	-0.00970814	7.46965	0.0010382	0.974296	0.994514	64.6775	66.8051	75.2522	60.3314	63.3865	81.3294
BCS1L	-0.32575	3.89399	0.245821	0.620035	0.934765	3.3916	6.68627	2.82708	4.28722	3.65554	2.59863
BDH1	-0.149938	6.56326	0.204853	0.650833	0.944473	54.3513	31.6085	30.4174	33.3772	32.9037	35.3213
BDH2	-0.335307	5.5396	0.745789	0.387815	0.849329	13.4961	18.7491	22.899	12.9514	8.80919	21.3878
BDKRB1	1.54439	3.68221	4.18168	0.0408666	0.581726	1.14329	0.740357	2.8825	2.22049	4.88118	7.16213
BDKRB2	-0.00153041	7.24415	2.12e-05	0.996328	0.999127	23.7345	86.1807	60.004	36.8163	49.1454	148.984
BDNF	-0.00215687	4.31205	2.01e-05	0.996425	0.999127	3.43977	7.42639	6.6747	5.40219	8.35163	4.33964
BDP1	0.618385	6.4108	3.42138	0.0643611	0.627968	21.2601	20.2008	34.361	35.5574	41.3184	39.7228
BEAN1	-1.05135	4.98214	4.61549	0.0316877	0.544771	11.2221	15.5646	14.2867	3.33139	15.3064	6.09585
BECN1	0.156718	5.55897	0.165018	0.684579	0.944975	18.8717	12.0483	17.1508	17.2352	12.4211	23.0881
BECN2	-1.893	2.43845	1.01278	0.31424	0.82515	1.08227	0	0	0	0	0
BEGAIN	0.127773	2.8904	0.00918604	0.923645	0.990088	0.0234341	0.787722	1.92348	2.11986	0.0457374	0.864131
BEND2	-0.908851	5.4262	4.98865	0.025517	0.522664	16.7893	23.7996	18.0736	11.8147	9.79079	9.67408
BEND3	0.356362	5.70661	0.859333	0.353928	0.836398	26.4996	15.3954	10.4025	25.7636	17.215	20.271
BEND4	-0.611249	5.2335	2.0382	0.153395	0.715738	11.2607	19.7513	15.229	3.35061	13.1741	12.4496
BEND5	-0.558738	2.62492	0.107334	0.743201	0.953193	0.015858	1.72318	0	0.00614199	1.154	0
BEND6	-0.900512	4.45863	2.4201	0.119791	0.676622	11.0581	11.5932	2.7832	3.29903	12.8433	2.51252
BEND7	0.0613566	6.86576	0.0374367	0.846579	0.982983	34.6719	56.5563	39.0126	36.6782	56.904	43.2068
BEST1	0.627825	6.4723	3.58709	0.058234	0.614376	26.7434	30.2853	21.8616	28.1078	52.0146	42.3816
BEST2	0.0526795	5.55555	0.0185208	0.89175	0.986923	11.2785	20.5547	17.1448	20.3977	17.0568	14.0318
BEST3	-0.238847	7.04431	0.54817	0.459069	0.884347	49.0999	63.7637	50.4463	55.8561	55.6665	20.878
BEST4	0.0664861	6.729	0.0431655	0.835415	0.980725	35.7202	51.6713	30.4137	32.3789	42.5705	48.6519
BET1	-0.459327	2.82542	0.0977837	0.754507	0.957438	2.17127	0	0.948094	1.07022	0.0310585	0.882889
BET1L	-0.40852	6.23503	1.31368	0.251733	0.795141	24.6939	56.8434	25.6407	21.5704	32.5327	19.3015
BEX3	0.00732624	2.746	2.32e-05	0.99616	0.999127	0.0235123	0	2.90204	0.0119776	1.18944	0.88279
BEX4	0.0914662	2.72205	0.00357149	0.952345	0.991322	0.0159685	0	1.93299	1.07022	0.0310585	0.882889
BEX5	-0.20753	2.98401	0.0300203	0.862445	0.984672	1.13022	1.64939	0.942108	1.08197	2.32299	0
BFAR	0.099224	6.64534	0.0945161	0.758513	0.959464	46.6419	34.1618	29.4696	40.8883	29.4878	46.8959
BFSP1	-0.456815	4.94388	1.02811	0.310605	0.82515	11.173	15.6824	8.52532	9.6679	6.24689	9.74221
BFSP2	0.297281	4.77761	0.347246	0.555678	0.918213	5.71679	5.44802	20.1431	10.7486	12.0447	6.95616
BGLAP	-0.736817	2.62284	0.171945	0.67839	0.944975	0.0159685	0	1.93299	0.00609874	0.0158224	0.905042
BGN	-0.200455	4.24188	0.118969	0.730156	0.949504	5.6141	11.7744	1.84015	7.47411	2.61929	5.29107
BHLHA15	0.1683	2.52809	0.00679354	0.934311	0.990088	0.00810689	0.849549	0	1.05703	0.0158957	0
BHLHA9	-4.00205	2.87582	5.21833	0.0223528	0.511045	0.0442979	1.59245	3.85024	0	0	0
BHLHB9	1.6251	3.53928	3.92764	0.0475021	0.591256	2.19039	0	1.91476	4.30736	3.70421	4.4155
BHLHE22	0.397653	2.70335	0.0578592	0.809913	0.973807	2.14975	0	0	0.0119776	1.18944	0.88279
BHLHE23	-1.05568	2.94462	0.677821	0.410341	0.860854	1.14267	3.42059	0	0.0118972	0.030922	1.82487
BHLHE40	-0.190722	8.82966	0.502447	0.478429	0.887613	243.786	107.941	209.536	210.824	132.939	159.71
BHLHE41	-0.525188	5.29452	1.60008	0.205896	0.757626	16.7059	17.1559	14.2603	6.55337	9.83375	16.9641
BHMG1	-0.821149	3.62838	1.17843	0.277678	0.814845	1.21017	4.97265	4.77746	2.15661	1.29594	2.66956
BHMT	0.0621811	5.28021	0.019943	0.887697	0.986746	7.97519	24.9665	10.4237	11.9057	26.1853	8.64219
BHMT2	-2.48422	3.10232	4.05803	0.0439653	0.583494	2.24985	4.20843	0.92258	0.00609874	0.0158224	0.905042
BICC1	0.377782	8.14467	1.80676	0.178902	0.736975	117.955	86.2845	85.6674	138.794	126.555	111.117
BICD1	0.0933038	5.65974	0.0565818	0.811983	0.974198	16.7458	17.0828	19.0569	32.1023	14.8552	14.863
BICD2	0.470125	5.04665	1.15761	0.281965	0.817459	8.94023	9.7888	9.51997	10.8149	8.76188	19.6189
BICDL1	-0.222009	5.79629	0.34477	0.55709	0.919083	17.9184	22.0127	24.7861	26.7432	6.53158	18.5561
BICDL2	0.274563	4.55215	0.254815	0.613706	0.932519	19.6764	5.48755	3.73594	7.55169	9.64217	7.01393
BICRA	-0.0355828	5.03621	0.00668989	0.934813	0.990088	5.73252	11.4088	16.2563	10.773	7.50894	14.228
BICRAL	0.154019	8.26877	0.308668	0.5785	0.92478	97.0579	133.901	112.358	130.227	143.425	109.331
BID	0.305176	5.59613	0.630801	0.427064	0.869734	14.5215	12.0643	20.0482	11.9533	26.4426	19.4135
BIN1	-0.268215	4.69567	0.305287	0.580588	0.925172	8.93016	9.80889	8.5584	8.59036	3.88553	9.79105
BIN3	0.535593	6.18997	2.40674	0.120818	0.678013	20.1117	25.3794	20.9342	28.0382	35.2077	33.5543
BIRC3	0.661238	7.58582	4.87441	0.0272608	0.526797	68.9642	47.0768	58.0854	106.48	98.4797	70.438
BIRC5	-0.35606	3.50235	0.194031	0.659584	0.944975	3.32987	3.28174	1.88337	4.23629	2.42482	0
BIRC6	0.503802	8.57397	3.46885	0.0625387	0.625252	95.9951	144.496	131.428	160.419	189.729	178.293
BIRC7	-1.77109	2.41314	0.949906	0.329746	0.82515	0.00810689	0.849549	0	0	0	0
BIVM	-0.0433211	5.43068	0.0118891	0.913173	0.989686	14.5196	14.6235	17.1571	16.1296	15.7956	13.1783
BLCAP	0.627468	8.4523	5.23985	0.0220779	0.510291	121.374	101.002	102.826	156.103	195.677	150.845
BLK	0.0309897	8.4188	0.0128276	0.909826	0.989415	143.688	114.779	140.951	161.354	130.277	116.39
BLM	0.366945	7.20424	1.40103	0.236556	0.781939	65.5385	35.577	48.5557	74.1983	69.2741	49.2636
BLMH	0.264041	6.4892	0.643502	0.422448	0.867887	33.39	18.3969	41.0255	45.1205	24.6961	40.6543
BLNK	-0.0576246	4.11702	0.009322	0.923084	0.990088	3.41373	3.99125	7.66349	6.41817	2.60193	5.30762
BLOC1S1	-0.312771	4.03033	0.250351	0.61683	0.934108	4.48769	6.62529	3.78467	3.2582	1.40333	7.2078
BLOC1S2	0.325729	3.23932	0.119625	0.729442	0.949504	1.14329	0.740357	2.8825	4.2357	1.29706	0.819402
BLOC1S3	-3.05206	2.60744	2.4913	0.114481	0.670024	0.0233563	1.68385	0.948356	0	0	0
BLOC1S4	0.321362	5.31017	0.623563	0.429729	0.871602	12.2685	10.4927	14.3061	19.3059	8.83615	17.7108
BLOC1S5	1.75135	2.79377	1.30119	0.253999	0.797546	0.00810689	0.849549	0	1.09151	0.0594046	2.71606
BLOC1S6	-1.11776	3.42756	1.67849	0.195129	0.748723	3.34454	2.37333	3.81807	0.0229687	2.35901	1.77633
BLVRA	-0.573926	3.06322	0.257431	0.611892	0.931874	3.26302	0	1.90708	1.08175	1.22055	0.864005
BLVRB	0.138315	3.81798	0.0417553	0.838087	0.980992	3.3575	3.22824	3.81166	4.2983	4.80617	2.58391
BLZF1	0.69283	4.11957	1.33632	0.247688	0.791833	4.43846	3.20348	3.80526	3.3015	6.10834	8.93772
BMF	0.379372	5.58482	0.973348	0.32385	0.82515	17.7584	12.0863	15.2356	19.3804	13.647	24.8467
BMI1	0.228324	4.28387	0.166879	0.682901	0.944975	2.33979	4.84404	8.62821	5.40999	8.37903	5.24455
BMP1	-0.27281	8.02855	0.922737	0.336761	0.82791	109.222	119.098	106.637	97.9205	94.8945	84.6621
BMP10	-0.111171	5.40765	0.0756494	0.783283	0.967123	15.6068	12.9152	18.1199	16.108	6.44563	18.6761
BMP15	-0.147918	4.66963	0.0882178	0.766456	0.962099	11.062	7.24604	7.5999	12.7972	5.064	6.1001
BMP2	-1.31413	4.24636	4.82417	0.0280664	0.531912	9.9622	7.28429	6.64288	2.18468	2.50017	4.47368
BMP2K	-0.028012	5.50255	0.00515372	0.94277	0.990223	13.4517	18.8556	16.1841	14.0316	17.0005	16.7844
BMP3	-0.00696884	3.68523	0.0001	0.992023	0.998664	2.27482	2.37396	4.79112	5.31733	3.62976	0.784789
BMP4	0.0708192	5.41145	0.0314748	0.859186	0.984552	12.3279	19.8077	11.3868	11.9063	20.4356	14.0751
BMP5	0.108765	4.09789	0.028748	0.865363	0.984672	2.32261	6.65661	4.75891	2.26874	18.6937	4.27093
BMP6	-1.76924	3.03249	1.65359	0.198475	0.7505	2.22255	2.4813	0.931438	3.15301	0.0459317	0
BMP7	0.135863	6.23132	0.140826	0.707464	0.944975	11.4084	40.4306	26.6616	17.4093	68.3431	26.3008
BMP8B	-0.186428	3.23201	0.0384548	0.844533	0.982756	2.22255	2.4813	0.931438	0.0278825	1.27221	3.63196
BMPER	0.773912	7.06422	5.46818	0.0193689	0.499711	32.4275	59.2102	26.5821	61.4401	124.445	42.9576
BMPR1A	-0.11203	6.12173	0.103566	0.747592	0.955144	28.9369	28.5801	22.8183	29.0054	18.5021	26.5083
BMPR1B	0.28282	10.0752	1.26353	0.260987	0.803892	473.38	374.984	311.327	472.496	622.514	316.605
BMPR2	0.232525	5.3255	0.32879	0.566374	0.922033	12.2845	13.0365	13.3333	15.0762	13.4878	16.8086
BMS1	0.0311532	4.08578	0.00268633	0.958664	0.991936	5.54725	4.01087	4.75755	2.22097	6.01023	6.23281
BMT2	-0.00776068	5.72868	0.000414057	0.983766	0.995964	22.2214	11.1002	24.8145	27.8333	8.9293	19.4231
BMX	0.201233	5.83251	0.297055	0.585736	0.925652	13.5119	20.4106	23.8505	23.653	10.1718	30.2166
BNC1	-0.0734652	5.54445	0.0349328	0.851737	0.983596	18.8941	7.79672	23.887	20.3786	11.2004	16.7771
BNC2	0.517149	9.45042	3.89386	0.0484664	0.593002	319.488	173.341	202.79	420.673	298.26	255.788
BNIP1	-0.770699	4.0847	1.55348	0.212626	0.762427	8.80785	6.5429	2.80619	3.24205	3.65451	3.52339
BNIP2	0.227235	5.5456	0.342755	0.558245	0.919501	18.8544	9.52242	18.1218	16.1804	18.2578	19.4476
BNIP3	-0.531725	4.38917	0.946101	0.330717	0.825786	3.48304	12.5343	6.64586	4.33389	4.90665	6.21504
BNIP3L	0.83427	6.7295	6.64912	0.00992236	0.400019	21.3179	36.9273	28.5602	37.7878	70.15	48.4903
BNIPL	0.186186	5.79204	0.251966	0.615695	0.933522	12.4152	28.0942	16.1556	27.8876	16.0543	20.2632
BOC	0.390968	8.88384	2.18249	0.139592	0.702348	170.447	149.092	164.746	237.802	223.828	173.731
BOD1	-0.119687	3.25143	0.0167003	0.897176	0.988469	2.22284	1.59154	1.9006	2.14571	1.27324	1.75667
BOD1L1	-0.323008	5.49224	0.65333	0.418927	0.866386	25.4117	18.8081	7.52342	10.8298	15.7528	15.931
BOK	0.558816	5.70241	2.17518	0.140257	0.702348	9.07696	15.4848	21.0161	25.7789	10.1799	29.2977
BOLA1	0.36624	3.25505	0.158029	0.690979	0.944975	3.26268	0.739717	0.936276	1.10927	2.4226	2.66928
BOLA2B	-0.370848	4.38602	0.471826	0.49215	0.892508	3.47021	9.95605	7.62198	5.39091	3.7871	7.12377
BOLA3	-0.382591	4.58144	0.557816	0.455144	0.883378	8.91018	8.11392	8.56713	3.30938	10.6623	6.14899
BOLL	0.337612	5.57519	0.767462	0.381006	0.846144	13.4249	15.4952	16.198	17.2563	20.6335	19.4167
BOP1	0.663373	3.17759	0.458118	0.498507	0.895301	0.030587	1.64978	1.91517	2.1562	0.085737	3.60669
BORA	0.25011	5.23418	0.325791	0.56815	0.922219	9.03211	7.90695	22.0222	7.66511	12.3404	25.9094
BORCS6	-0.219702	5.00714	0.248896	0.617855	0.934108	9.00177	9.66818	16.2487	10.752	7.46564	11.52
BORCS7	-0.13448	5.17018	0.101808	0.749672	0.955759	14.4499	13.0339	11.4043	10.7894	12.1646	12.3666
BORCS8	-1.69777	4.58179	9.63232	0.00191254	0.270439	15.479	8.81905	10.4575	4.28589	1.37282	4.45345
BPGM	0.569546	6.96823	3.22914	0.0723425	0.629864	52.1615	35.7846	28.5013	65.597	67.9292	39.5088
BPHL	-0.112942	3.5646	0.0210796	0.884563	0.986158	3.33028	2.39698	2.85295	5.30225	1.33819	1.70767
BPI	-0.301694	5.64309	0.62415	0.429512	0.871566	23.3232	14.4594	21.9199	15.0911	18.1625	14.9655
BPIFA1	0.232394	3.93826	0.131497	0.716886	0.945913	5.50369	2.32958	3.80486	3.26721	3.72536	6.25332
BPIFA2	0.290948	3.28101	0.0933269	0.75999	0.960212	6.48519	1.54217	0	0.0330909	3.53194	2.66899
BPIFA3	-1.05307	4.5057	3.85634	0.0495618	0.595179	13.2475	10.6508	4.69671	2.21484	5.98267	5.32378
BPIFB1	-0.518264	5.12771	1.45735	0.227356	0.773341	10.1411	17.2679	14.2836	8.64141	12.041	8.78241
BPIFB2	-0.043648	7.0043	0.0192879	0.889545	0.986826	52.3487	40.5595	57.172	44.1712	54.6208	46.7468
BPIFB3	-0.938608	4.67517	3.49361	0.0616101	0.62294	13.2955	12.3016	6.61034	5.39167	4.9297	6.19779
BPIFB4	-0.142042	5.70052	0.141236	0.707056	0.944975	9.13563	19.5646	28.6671	12.9985	17.0878	23.0849
BPIFB5	-0.347518	5.5615	0.801339	0.370696	0.841691	22.2112	12.7979	21.9307	14.012	12.3097	17.7328
BPIFB6	0.136533	6.02702	0.148341	0.700127	0.944975	28.8459	21.1182	19.0065	24.7671	29.0691	21.9885
BPIFC	0.641486	5.02487	1.93666	0.164036	0.728928	6.78205	16.7359	4.69621	8.70072	20.2991	11.406
BPNT1	0.37528	5.72021	1.00924	0.315087	0.82515	13.4596	17.1293	19.0695	14.1027	21.9066	28.4048
BPTF	0.239411	6.02374	0.45724	0.498919	0.895301	22.2883	23.6921	19.9749	24.7775	26.7598	26.4795
BRAF	0.426807	7.97513	2.22986	0.135371	0.699109	102.362	75.6959	74.2397	111.945	108.37	118.3
BRAP	0.155681	5.14331	0.134993	0.713312	0.945772	15.479	8.81905	10.4575	11.8636	12.2176	14.1567
BRAT1	-0.0835618	2.72593	0.00269401	0.958605	0.991936	1.1005	0	0.955175	0.0177611	3.41142	0
BRCA1	0.337026	7.915	1.37315	0.241275	0.78536	108.981	60.838	80.9305	108.696	109.478	97.9108
BRCA2	0.502416	7.89499	2.75377	0.0970322	0.661444	75.8473	41.8689	135.413	108.706	68.6186	144.13
BRCC3	0.122572	5.11273	0.0818146	0.774854	0.96508	13.3164	13.9913	6.60476	11.8562	17.9374	7.79917
BRD1	-0.073167	5.4064	0.033706	0.854334	0.983596	11.2558	17.1951	17.1591	17.1764	12.3004	14.0995
BRD2	0.464767	7.53353	2.39878	0.121434	0.678143	72.3024	49.5272	59.9869	93.5858	71.9887	84.7343
BRD4	0.421722	6.98842	1.79214	0.18067	0.736975	42.341	40.7276	41.8976	53.8365	57.1791	56.487
BRD7	1.15112	6.35633	11.2664	0.000789594	0.260981	24.3909	16.1743	17.1165	55.8404	33.118	38.7698
BRD8	0.497317	5.58041	1.6671	0.196651	0.749351	11.2328	10.4125	21.0334	21.5092	12.4928	25.7331
BRD9	0.0589045	4.33773	0.0116129	0.914184	0.989808	4.51991	6.54728	6.67416	6.45784	4.97136	7.08845
BRDT	0.0970097	4.14429	0.0262588	0.87127	0.984672	6.61253	6.65205	0.898425	4.33593	8.29087	3.44798
BRF2	0.243715	5.38256	0.365266	0.545598	0.916333	15.5473	7.04259	18.15	16.1478	22.7773	9.53364
BRI3	-0.962149	3.36687	1.18641	0.276059	0.814012	1.1849	4.17504	2.85361	2.13366	1.24841	0.847538
BRI3BP	-0.265464	5.03032	0.366621	0.544854	0.916045	12.2605	8.79415	15.2758	12.8558	6.30946	10.6038
BRICD5	-3.05206	2.60744	2.4913	0.114481	0.670024	0.0233563	1.68385	0.948356	0	0	0
BRINP1	-0.571809	4.34249	1.06295	0.302547	0.82515	8.8639	6.45633	6.65205	6.41903	3.74949	4.38306
BRINP2	0.320659	4.83963	0.478525	0.489093	0.890919	7.82899	13.3476	3.74478	8.65729	16.6609	6.93496
BRINP3	-0.52169	5.98298	2.09599	0.14769	0.709722	30.0404	23.5079	28.5747	20.4326	22.9527	13.9907
BRIP1	0.462758	4.69926	0.869968	0.350967	0.834468	12.08	3.86461	6.65051	9.69351	9.75091	9.69889
BRIX1	0.49727	5.47369	1.59603	0.206471	0.757626	10.1206	16.4647	12.3668	23.5973	11.2742	20.3392
BRK1	-0.0701533	5.82291	0.0344283	0.852803	0.983596	26.5863	4.40331	29.6204	28.9099	6.57539	23.024
BRMS1	0.506347	3.64822	0.471377	0.492356	0.892508	1.17535	4.20924	1.88911	0.0506137	3.65145	6.31989
BRMS1L	0.521629	3.43079	0.398637	0.527796	0.905202	2.22314	0.719793	2.87399	3.22159	2.47726	2.6312
BROX	-0.212723	5.23262	0.262184	0.608625	0.930394	17.7267	12.9827	11.3931	10.7936	9.87042	15.0992
BRPF1	0.118397	5.42652	0.0780013	0.780025	0.966766	9.13878	11.936	37.3357	17.1998	10.016	19.5205
BRPF3	-0.47903	6.1452	1.88153	0.170164	0.736975	29.0071	22.5867	40.0684	21.5368	21.918	22.0615
BRS3	0.285594	4.91446	0.400303	0.526935	0.904655	7.8497	11.549	7.59342	7.60919	13.271	12.3917
BRSK1	-0.589774	4.47361	1.20382	0.272562	0.811674	8.89827	9.0031	6.63931	8.5218	6.04466	1.62775
BRSK2	-2.11939	3.40808	4.19294	0.0405961	0.579894	2.28484	5.00246	2.84191	0.0174194	0.0453535	2.74353
BRWD1	0.284563	6.4899	0.745633	0.387865	0.849329	35.5728	25.9386	30.4679	29.1486	44.8086	37.9551
BRWD3	-0.55497	5.68507	2.13328	0.144136	0.705151	19.0162	21.999	24.7823	14.0149	15.7921	14.9973
BSCL2	-0.386294	6.35024	1.28161	0.257604	0.800833	32.3758	23.3185	51.5349	32.2164	19.7279	27.3702
BSDC1	-0.165454	4.97834	0.139898	0.708384	0.944975	6.81958	14.8664	11.4269	9.6986	7.46434	12.4378
BSG	-0.232696	4.39104	0.187066	0.665371	0.944975	4.54755	7.35256	8.59491	7.495	2.64981	7.10647
BSN	-0.0896532	6.78907	0.0707208	0.790291	0.967123	39.1534	83.8662	30.3682	44.1026	39.0098	39.6898
BSND	-2.11653	2.95041	2.3182	0.127872	0.68815	0.0561706	6.92281	0	1.05703	0.0158957	0
BSP1	-1.18925	3.24871	1.50178	0.220402	0.766283	3.31505	2.42255	1.88858	0.0175319	1.22016	1.79893
BSPH1	-0.886028	4.00983	1.84546	0.174316	0.736975	5.58559	3.95051	7.64894	2.18608	5.85454	1.69289
BSPRY	0.484105	3.64701	0.421903	0.515991	0.898836	3.31505	2.42255	1.88858	2.20188	7.03708	2.58326
BST1	0.652825	6.24025	3.61606	0.057228	0.611629	15.7399	28.786	20.9364	29.1265	48.2427	27.2273
BST2	0.570702	4.62036	1.30017	0.254186	0.797546	7.75259	6.52068	4.73256	7.58119	13.1578	7.87926
BSX	-0.0722298	3.69349	0.0100478	0.920155	0.989828	3.34288	5.93112	0	2.18422	1.3545	5.40905
BTAF1	0.0581872	6.60426	0.0322069	0.857575	0.98439	46.6308	24.1448	38.1005	40.8697	27.0805	44.2355
BTBD1	0.581278	4.15858	0.972744	0.324	0.82515	5.5194	2.3104	4.76924	8.55302	3.82507	6.1666
BTBD10	0.298819	5.23593	0.501601	0.4788	0.887613	12.2522	7.09943	16.2463	19.2635	4.07208	16.8637
BTBD11	-0.454684	6.22695	1.74847	0.186073	0.739912	29.0343	28.4132	39.0921	20.4973	23.1497	26.541
BTBD16	-0.132611	6.28478	0.15242	0.696235	0.944975	35.5703	20.9126	35.268	34.3589	23.2947	25.5428
BTBD17	-0.634802	2.62618	0.133213	0.715124	0.945772	0.0159131	0.816052	0.955277	1.05703	0.0158957	0
BTBD18	0.138069	3.72278	0.0384847	0.844474	0.982756	1.19364	5.03636	2.84773	2.19306	3.65349	4.4526
BTBD19	0.0264242	6.50395	0.00642429	0.936117	0.990088	44.3942	37.5933	19.9026	25.9297	49.4159	29.0223
BTBD2	0.0632427	5.16323	0.022786	0.880015	0.985976	6.83697	18.2649	10.4512	9.74693	8.73592	18.7343
BTBD3	0.405268	6.40578	1.4779	0.224108	0.770807	28.9506	19.3041	34.3368	34.4676	31.7902	42.4628
BTBD7	0.492299	7.82244	2.86894	0.0903082	0.652161	71.3411	70.8766	78.1009	127.966	95.0391	87.2579
BTBD9	0.49365	6.81899	2.39119	0.122025	0.678143	32.3777	43.4066	31.3913	35.6423	67.7297	48.5089
BTC	0.912233	6.49625	7.50671	0.0061484	0.359574	26.6864	24.4718	19.961	43.0729	45.0315	45.9052
BTD	0.351862	8.01814	1.46732	0.225773	0.772052	127.825	51.7198	89.51	133.378	121.598	85.4286
BTF3	-1.1821	3.24922	1.48476	0.223035	0.769917	2.2505	2.42316	2.85963	1.08175	1.22055	0.864005
BTF3L4	0.827834	4.48796	2.47431	0.115724	0.672087	6.6275	6.62303	1.85431	10.7296	8.56663	7.89318
BTG1	-0.157292	3.62679	0.0429978	0.83573	0.980946	3.33151	0	5.7731	3.22159	2.47726	2.6312
BTG2	0.199392	7.34315	0.424934	0.514487	0.89815	71.1739	43.7516	60.9532	73.153	57.3892	70.6383
BTG3	0.130757	3.63537	0.0316551	0.858787	0.98454	3.33028	2.39698	2.85295	2.18515	3.62672	3.54152
BTG4	-0.312378	3.67944	0.186594	0.665768	0.944975	4.4233	4.11144	1.87373	3.22104	1.33696	3.56184
BTK	0.681179	4.19617	1.36517	0.242647	0.786863	4.45181	4.05836	3.79964	6.46946	9.53863	4.31515
BTLA	-0.217244	3.53841	0.0777474	0.780374	0.966882	4.39262	1.52226	2.85262	3.21043	2.45171	1.72232
BTN1A1	-0.765549	6.16117	4.55567	0.032813	0.548273	30.1429	32.5848	36.2061	24.6616	22.9441	9.48597
BTN2A2	0.795835	5.56647	4.19419	0.0405661	0.579894	6.84429	15.6465	14.3052	21.5339	18.4039	24.7802
BTNL2	-0.210096	4.50807	0.156355	0.692536	0.944975	7.80117	7.30639	7.61488	3.31526	11.8212	6.13468
BTNL9	-1.40206	4.08013	4.12463	0.0422667	0.582867	5.61623	8.25066	5.69573	2.18655	6.96147	0.784184
BTRC	-0.341602	5.75346	0.832163	0.361651	0.839465	26.6398	14.4018	24.784	10.8693	25.1632	15.8416
BUB1	1.01919	4.84456	4.68982	0.0303449	0.539589	5.60667	6.52284	6.66825	13.9764	13.3767	11.4195
BUB1B	0.0613832	4.99685	0.0195208	0.888884	0.986826	12.2119	5.44339	14.3348	9.71892	8.66643	14.2273
BUB3	-0.134724	4.21962	0.0550443	0.814508	0.97464	7.72598	4.8181	4.74144	5.3822	3.76828	6.21556
BUD13	0.0416872	5.78487	0.0118434	0.91334	0.989686	29.8408	18.6916	11.3458	36.3745	14.9062	15.7334
BUD23	0.708798	3.29396	0.591697	0.441766	0.877381	0.037335	3.42121	0.936784	2.16744	3.56716	1.72207
BUD31	0.229781	4.46365	0.190767	0.66228	0.944975	4.5297	6.52392	7.63748	8.58753	10.7295	3.38354
BVES	0.684196	3.66699	0.846947	0.35742	0.838574	4.3568	0	2.86587	5.34256	4.80739	1.66852
BYSL	0.377164	5.56117	0.933393	0.333986	0.827493	5.78046	18.9764	17.1744	15.1352	14.8037	26.6762
BZW1	-0.14014	6.46335	0.179131	0.672123	0.944975	38.9376	19.9984	45.7862	39.728	21.0306	33.5685
BZW2	-0.63047	6.40491	3.10327	0.0781403	0.636428	40.1464	13.2845	72.5756	29.0195	23.229	24.6836
C10H10orf113	0.355532	5.75427	0.910341	0.340027	0.829215	21.0775	14.5499	16.1736	24.7201	23.0931	18.4442
C10H10orf67	-0.232131	4.93721	0.265757	0.606194	0.929872	11.1489	10.5582	11.4285	9.68627	9.73147	8.79578
C10H1orf100	0.0948726	6.37712	0.080513	0.776604	0.965506	30.0953	32.6745	27.5924	31.2306	37.5598	28.1617
C10H1orf106	-1.42811	2.95288	0.951513	0.329338	0.82515	1.14288	2.51532	0.936616	4.2027	0.0601307	0
C10H1orf115	-0.492694	3.63557	0.437553	0.508308	0.89632	4.42379	3.2275	2.84122	3.21043	2.45171	1.72232
C10H1orf53	1.92352	3.55461	4.40187	0.0359029	0.56383	5.387	0.718753	0	5.35361	4.83475	2.57047
C10H9orf153	0.410852	5.92913	1.29505	0.255124	0.798589	21.1331	21.2673	15.1929	21.5853	32.5936	22.8819
C10H9orf24	-0.399737	5.7999	1.17102	0.279195	0.815044	23.3999	23.6527	21.8882	19.345	10.0672	22.1917
C10H9orf3	0.453494	9.55795	3.1176	0.0774548	0.634889	275.157	228.15	253.302	333.674	338.325	363.681
C10H9orf64	0.0134079	4.63403	0.000739826	0.9783	0.994559	7.81227	7.28645	8.5772	9.65108	6.21361	7.93319
C10H9orf72	0.573523	5.47967	2.11792	0.145588	0.70647	9.02695	16.4865	12.371	16.1959	20.6317	20.3238
C12H17orf100	-0.258184	7.50277	0.697501	0.403631	0.856366	92.2833	24.6509	98.194	74.1998	39.4058	78.7063
C12H17orf105	-0.0904775	5.78194	0.0601237	0.806301	0.972665	20.0773	27.1572	14.2215	21.4964	15.9823	20.3167
C12H17orf47	-0.820777	4.62084	2.41736	0.120002	0.676622	8.95119	8.04285	12.4142	5.40372	10.6033	2.51315
C12H17orf49	-0.951917	3.53637	1.40399	0.23606	0.781832	5.48651	3.22675	1.87345	3.18452	1.27375	0.832794
C12H17orf50	0.275102	4.29961	0.240019	0.624194	0.935199	4.49944	5.71831	5.7162	7.50373	1.48201	8.94032
C12H17orf53	0.0336792	5.3986	0.00707102	0.932986	0.990088	18.8321	11.2454	14.2752	8.7218	21.5636	14.9941
C12H17orf58	0.531184	5.01313	1.45585	0.227595	0.773341	12.1511	5.50728	9.5272	13.9767	6.41528	17.8046
C12H17orf62	0.224244	5.48131	0.325924	0.56807	0.922219	9.06472	17.2326	17.1682	19.3409	18.2182	14.0312
C12H17orf64	-0.545692	3.77154	0.608809	0.435239	0.875049	5.51827	4.05751	2.83093	1.12415	3.59706	3.56112
C12H17orf67	0.221944	4.46203	0.178126	0.67299	0.944975	7.75126	8.27426	2.80325	11.73	7.32379	3.38457
C12H17orf74	-0.85824	2.86257	0.366565	0.544885	0.916045	0.0304899	2.55308	0.942259	2.10452	0.0311962	0
C12H17orf75	-0.0377267	5.68351	0.00948661	0.92241	0.990088	18.9463	24.7	12.3137	31.0231	15.9948	12.1745
C12H17orf78	-0.278721	5.86158	0.577398	0.447336	0.879629	33.2109	13.5246	23.8073	21.493	18.3074	17.605
C12H17orf80	-0.258855	5.79567	0.489391	0.484201	0.889388	21.1964	25.392	19.0146	16.1858	25.2338	14.0044
C12H17orf82	1.03014	4.43571	3.63602	0.0565456	0.608799	4.46343	6.68512	1.86177	5.46383	14.2666	7.89052
C12H17orf97	-0.953483	3.53751	1.40862	0.23529	0.781514	5.48707	2.35008	2.84088	0.0282158	3.49564	1.75624
C12H17orf98	0.320001	6.40489	0.923032	0.336683	0.82791	23.4979	33.5834	27.6062	24.8701	48.274	33.4973
C13H21orf140	0.656289	6.52712	3.96151	0.0465555	0.589268	30.0357	20.992	30.4976	32.3897	50.8981	45.0392
C13H21orf2	-1.213	3.2611	1.57143	0.210003	0.760609	3.31426	4.20762	0	1.08197	2.32299	0
C13H21orf33	-3.0166	2.59697	2.43486	0.118669	0.675034	0.0232791	2.59516	0	0	0	0
C13H21orf59	0.738122	3.60181	0.870687	0.350768	0.834468	2.23704	2.45093	1.89448	1.17843	15.1192	3.41131
C13H21orf62	0.597441	3.31552	0.452188	0.5013	0.895877	1.14288	2.51532	0.936616	3.21097	3.56811	0.806742
C13H21orf91	-0.124082	4.58515	0.060509	0.805694	0.972665	9.9622	7.28429	6.64288	8.58264	5.0275	7.96296
C13H3orf14	-0.196534	4.01218	0.098851	0.753214	0.957362	5.54838	2.27547	6.69806	3.25878	2.56348	6.27458
C13H3orf18	-0.0998866	4.28982	0.0319443	0.85815	0.984454	6.66954	4.79883	6.67307	5.39397	8.32286	3.43581
C13H3orf20	-0.321632	5.09026	0.54301	0.46119	0.885012	20.9328	12.1682	6.58981	11.8124	15.4996	4.22361
C13H3orf30	0.140437	3.97509	0.0493555	0.824189	0.97791	3.38117	4.94198	3.80004	6.40814	3.72852	3.47617
C13H3orf33	0.319846	3.48292	0.160154	0.689016	0.944975	2.23673	3.34504	0.926837	4.2634	2.47807	1.70741
C13H3orf35	-0.234436	3.34234	0.0688223	0.79306	0.968478	4.35546	2.44975	0	0.0332811	4.63366	1.73811
C13H3orf38	0.0682566	6.39919	0.0421324	0.837368	0.980992	31.2043	20.9023	41.024	39.7404	19.8635	37.1497
C13H3orf52	-0.347569	4.31263	0.390215	0.532188	0.90846	7.76635	5.62782	6.66208	3.28274	6.0377	6.21451
C13H3orf56	-0.341953	3.41149	0.161112	0.688136	0.944975	2.2505	2.42316	2.85963	4.2357	1.29706	0.819402
C13H3orf58	1.08966	3.89904	2.66236	0.102752	0.664612	3.31545	1.54368	2.8593	5.39091	3.7871	7.12377
C13H3orf62	-0.0453249	4.19129	0.00608823	0.937807	0.990088	7.71102	4.83941	3.77903	6.43017	4.90909	4.36789
C13H3orf67	-0.380129	5.24147	0.806901	0.369041	0.841691	13.4159	17.2268	13.3117	5.49729	17.8749	11.4619
C13H3orf70	0.0159199	4.76796	0.00113298	0.973149	0.994422	7.8431	7.23171	11.4637	13.8776	5.10807	7.89478
C13H3orf80	1.09639	4.82843	5.32374	0.0210395	0.503304	6.66832	6.54509	4.73732	18.194	12.2272	8.69221
C13H3orf84	1.49914	3.48039	3.20713	0.073322	0.629866	1.13041	0.762614	1.91496	3.24984	1.3882	6.29723
C13H7orf73	-0.682484	3.42964	0.658176	0.417207	0.865837	4.3931	0.66723	3.82457	1.10077	1.27272	2.69146
C14H10orf10	0.476529	5.96306	1.68128	0.194766	0.748567	21.1047	5.25809	28.6846	33.2753	11.4478	33.6902
C14H10orf105	-0.456365	5.22341	1.1913	0.27507	0.813427	10.1585	20.6515	13.3101	11.8242	12.1096	8.74866
C14H10orf107	0.526224	4.86645	1.30414	0.253462	0.797546	8.88932	5.55541	9.54406	14.9977	9.84548	9.64047
C14H10orf120	0.785391	5.60144	4.13145	0.0420967	0.582867	10.1143	14.7601	13.3346	17.2967	25.4333	23.861
C14H10orf128	-0.530217	5.55574	1.83554	0.175478	0.736975	13.5182	18.6966	26.7342	6.58221	19.1667	15.0409
C14H10orf35	-0.337127	4.68221	0.445184	0.504633	0.89632	8.9308	8.94196	9.52441	1.18066	10.6584	7.99223
C14H10orf53	-0.634802	2.62618	0.133213	0.715124	0.945772	0.0159131	0.816052	0.955277	1.05703	0.0158957	0
C14H10orf62	0.131622	5.9778	0.135698	0.712597	0.945526	31.0003	17.7651	18.0519	27.9362	20.8347	23.8126
C14H10orf71	0.151685	7.08703	0.237436	0.626065	0.935793	42.4392	57.2227	48.5569	58.1013	42.8659	63.6492
C14H10orf76	-0.131179	5.85295	0.129148	0.719318	0.946634	24.4673	25.3878	16.132	23.6274	17.1787	19.3913
C14H10orf90	0.116876	5.45563	0.0870212	0.768	0.962852	16.6739	12.9407	15.2363	18.266	19.3277	11.337
C14H10orf99	-0.565425	4.18668	0.924236	0.336368	0.82791	4.52922	7.39977	6.66878	5.35439	5.95768	1.65715
C14H12orf43	-1.16868	4.39848	4.32657	0.037525	0.571828	6.76219	8.09723	11.4644	4.29898	5.92533	1.66825
C14H12orf49	0.192397	10.225	0.584005	0.444749	0.879285	544.679	293.089	481.879	558.546	474.673	486.29
C14H12orf65	-0.320077	3.11079	0.0866573	0.768471	0.962863	3.26302	0	1.90708	0.0231121	3.45576	0.847243
C14H1orf131	-0.12408	4.58749	0.0605107	0.805691	0.972665	11.0353	7.2832	5.67696	4.37633	8.45233	8.88281
C14H1orf198	0.500217	6.26836	2.15531	0.142082	0.703007	32.1384	23.6193	16.1194	35.504	24.6299	40.719
C14H22orf15	0.106201	3.05325	0.00926434	0.923321	0.990088	2.19014	0.762326	0.941955	1.09176	1.24795	1.77653
C14H22orf31	0.355183	3.97717	0.31571	0.574199	0.92326	3.36969	4.08486	3.80567	7.46373	3.75055	3.46241
C14H22orf39	0.420029	4.54373	0.665488	0.414632	0.863954	6.68072	6.52176	5.69987	8.60569	2.73748	12.525
C14H5orf52	0.273271	4.54795	0.285274	0.593266	0.928029	9.90706	6.49639	3.76263	10.7042	9.64736	4.27398
C14H8orf74	-0.708108	4.24242	1.50418	0.220033	0.766283	5.62537	9.98059	4.72534	3.25994	4.8323	4.41507
C15H2orf54	0.942458	2.65265	0.2927	0.588497	0.926611	0.00813641	0	0.963382	1.0704	1.18975	0
C15H2orf66	-0.212205	3.53543	0.0743056	0.785169	0.967123	3.32987	3.28174	1.88337	3.21043	2.45171	1.72232
C15H2orf72	-1.74982	3.48032	3.9498	0.0468806	0.59097	4.43846	3.20348	3.80526	0.0175319	1.22016	1.79893
C15H2orf76	0.0155869	3.66858	0.000465264	0.982791	0.995559	1.19442	2.37459	5.76537	2.18468	2.50017	4.47368
C15H2orf80	0.189185	5.4649	0.22968	0.631763	0.937841	16.6659	11.2475	16.2035	22.5019	13.5509	14.0419
C15H2orf82	0.541682	2.82649	0.133084	0.715257	0.945772	0.0235123	0	2.90204	0.0175319	1.22016	1.79893
C15H2orf88	0.662415	5.91448	3.14392	0.0762146	0.633559	24.2955	6.96757	18.1106	23.7258	26.7925	30.0667
C15H4orf47	-0.0826279	5.00603	0.0350144	0.851566	0.983596	15.4658	9.69277	8.53288	10.7642	13.2339	7.84683
C16H5orf22	0.0486148	6.55358	0.0209851	0.884824	0.986158	37.8135	10.0498	52.5219	47.2214	12.7589	44.2883
C16H5orf34	0.486165	4.46688	0.852258	0.355917	0.83808	6.65719	3.94969	6.67871	10.7031	8.50653	5.18515
C16H5orf38	-1.77266	3.41529	2.60745	0.106367	0.665384	3.34495	1.50338	4.79067	0.0575801	0.151844	10.9538
C16H5orf42	-0.0145138	7.48774	0.00223182	0.96232	0.992657	106.636	42.7737	69.4993	82.7888	46.6479	77.7511
C16H5orf47	0.0611419	4.28988	0.0119395	0.91299	0.989686	6.65657	4.81902	5.70982	7.49873	7.22506	3.4247
C16H5orf49	0.111838	2.73092	0.00507016	0.943235	0.990223	1.10038	0.815858	0	0.0119776	1.18944	0.88279
C16H5orf51	-0.228081	6.87518	0.516163	0.472485	0.885909	55.6245	51.4155	38.0325	44.1058	39.0177	40.5815
C16H5orf58	-1.89924	3.7494	5.12938	0.0235269	0.516923	4.48819	5.74333	4.75265	4.21972	0.0735329	0.832957
C17H20orf141	-0.427641	3.18659	0.189018	0.663737	0.944975	3.28147	1.59108	0.931254	2.13331	0.0596449	1.77673
C17H20orf173	0.015313	5.18876	0.00135781	0.970606	0.99394	7.93473	13.0586	16.2347	12.9157	7.57402	16.903
C17H20orf194	0.285709	7.06118	0.833864	0.361161	0.839465	46.8008	40.6271	51.4488	45.2936	66.7118	57.3732
C17H20orf196	-0.105742	4.14257	0.029351	0.863971	0.984672	10.911	0.565804	5.71317	7.46373	3.75055	3.46241
C17H20orf202	-0.337491	3.89266	0.263406	0.607792	0.929909	4.46393	5.79792	2.82674	3.24148	2.52317	4.45302
C17H20orf24	1.05437	3.31051	1.34776	0.245673	0.789179	2.18989	1.64899	0	5.30297	2.47888	0.795561
C17H20orf27	0.242949	4.78735	0.256041	0.612854	0.932245	5.6762	14.1986	5.66855	7.58803	14.3237	7.86747
C17H20orf85	-3.01225	3.42637	6.9457	0.00840381	0.385723	4.43895	2.33022	4.77609	0.0120591	2.28112	0
C17H20orf96	-0.441803	4.96682	0.925543	0.336027	0.827874	22.018	7.04801	11.4005	9.67482	5.10378	11.5668
C17H8orf4	0.108248	4.30888	0.0375647	0.84632	0.982983	3.44142	3.93412	10.5549	5.40625	2.66226	9.86683
C17H8orf48	-0.793829	4.09433	1.64415	0.199761	0.751131	8.81154	2.21477	7.64098	3.24205	3.65451	3.52339
C18H7orf25	0.125705	3.53143	0.025541	0.873027	0.984943	2.2505	2.42316	2.85963	5.30153	0.110922	2.63181
C18H7orf31	0.179602	5.10453	0.17616	0.674696	0.944975	10.0676	10.5594	12.3945	11.8585	13.3555	12.3421
C18H7orf34	-0.365343	4.40218	0.45832	0.498412	0.895301	7.78897	8.19963	5.68617	6.4416	7.19736	3.43618
C18H7orf49	-0.647972	3.80748	0.884059	0.347095	0.832362	3.39202	5.79897	3.79476	2.17574	1.33634	4.4964
C18H7orf57	-0.566977	3.89444	0.731521	0.392393	0.851503	4.47538	7.54162	1.85822	4.27606	3.62874	1.69341
C18H7orf71	0.187318	3.042	0.0271496	0.869124	0.984672	3.24171	0.762037	0	3.16941	0.0598869	0.847685
C1D	0.787559	3.56354	0.931984	0.334351	0.827493	1.17634	0.684398	5.78348	6.3694	1.37413	2.59927
C1GALT1	-0.148879	4.80059	0.0891222	0.765297	0.962099	12.176	6.33614	10.4842	5.48309	6.32785	18.8432
C1GALT1C1	-0.486915	3.50234	0.364536	0.545999	0.916345	3.32906	5.06996	0	3.1983	2.42407	0.819226
C1GALT1C1L	0.935974	4.68101	3.50741	0.0610987	0.621663	6.65843	2.22952	8.61855	13.9212	2.80627	14.2464
C1H14orf105	0.133919	3.43335	0.0263829	0.870969	0.984672	3.2991	1.56634	1.89422	3.21097	3.56811	0.806742
C1H14orf166	1.08022	3.48142	1.75113	0.185739	0.739912	1.14288	2.51532	0.936616	2.19306	3.65349	4.4526
C1H14orf28	-0.0720752	4.12156	0.0144768	0.90423	0.989074	7.69672	3.11935	4.75129	2.22049	4.88118	7.16213
C1H14orf37	0.694395	3.72751	0.96152	0.326807	0.82515	3.31466	3.31174	0.922378	5.35207	2.56521	4.41593
C1H14orf39	-1.22246	4.68325	5.73923	0.0165924	0.46817	16.5571	8.81803	9.49281	4.32578	4.88362	5.30667
C1H15orf41	-0.0919489	5.12781	0.0464989	0.829272	0.97921	13.3498	11.3497	12.3761	8.67417	16.7362	9.63723
C1H15orf48	-2.52289	2.50709	1.69333	0.193166	0.745439	0.015858	1.72318	0	0	0	0
C1H15orf52	0.0828501	6.48712	0.0636341	0.800842	0.97156	38.9013	19.1955	41.0054	34.4506	21.0934	47.8944
C1H15orf57	0.387458	3.81846	0.325543	0.568297	0.922219	3.34454	2.37333	3.81807	3.26111	7.07303	2.56983
C1H15orf61	-1.32611	2.94165	0.932329	0.334261	0.827493	0.0375633	1.61959	2.88277	2.10452	0.0311962	0
C1H15orf62	-0.462358	6.37581	1.85011	0.173775	0.736975	18.0853	44.2752	41.9463	20.5291	27.9397	30.0832
C1H15orf65	-0.156851	2.70238	0.00947498	0.922457	0.990088	1.10038	0.815858	0	0.0120591	2.28112	0
C1H18orf25	0.123412	5.62887	0.104503	0.746492	0.954808	19.9857	21.3815	9.44442	18.3075	21.7689	15.8085
C1H18orf54	0.749286	5.12751	2.76899	0.096111	0.661444	17.5654	5.46336	7.58157	19.293	9.98541	15.0004
C1H18orf63	-0.391158	5.39618	0.876623	0.349131	0.834217	23.2281	12.8711	14.2541	22.4274	12.2646	6.86652
C1H6orf120	0.478296	5.92413	1.65743	0.197955	0.7505	24.3356	21.3581	6.56353	29.021	19.707	28.2895
C1H6orf163	0.135282	3.63392	0.0337975	0.854139	0.983596	3.32947	4.17338	0.918409	4.2754	2.50183	2.61445
C1H6orf183	-0.105663	7.08087	0.114433	0.735153	0.951611	73.3057	33.0329	56.1915	58.0562	33.2469	58.3572
C1H6orf203	0.166814	4.17554	0.0778881	0.780181	0.966831	9.84416	3.10032	3.77824	4.34156	4.92848	7.1232
C1H9orf131	-0.327971	6.77129	1.04463	0.306749	0.82515	48.999	35.6322	54.3229	31.2764	45.9718	33.4756
C1H9orf135	0.538193	3.77111	0.605572	0.436462	0.875049	2.26239	4.17421	1.88365	3.25994	4.8323	4.41507
C1H9orf152	0.18043	5.78106	0.238928	0.624983	0.935447	20.034	15.3414	20.9697	16.2232	19.5568	27.5102
C1H9orf16	0.369199	3.24382	0.159616	0.689511	0.944975	0.0375633	1.61959	2.88277	2.1562	0.085737	3.60669
C1H9orf40	0.205644	4.2897	0.135886	0.712407	0.945526	7.71239	3.10177	5.71469	8.55403	4.97375	5.24593
C1H9orf43	0.258804	3.85753	0.151669	0.696947	0.944975	2.28553	3.22898	4.78383	2.20833	5.95351	4.41464
C1H9orf50	0.682883	4.13627	1.21903	0.269555	0.810723	1.22399	8.47129	2.82776	2.24285	7.24235	8.93707
C1H9orf57	-0.591241	3.89805	0.794219	0.37283	0.842387	6.61505	3.13871	4.7571	4.27475	1.35577	3.54225
C1H9orf66	0.143266	2.89591	0.011422	0.914889	0.989828	1.11608	1.68351	0	1.08175	1.22055	0.864005
C1H9orf78	1.4008	3.77537	3.81137	0.0509094	0.598775	2.22284	1.59154	1.9006	5.38296	4.90787	5.29013
C1H9orf84	0.342195	5.41575	0.73059	0.392695	0.851595	14.4553	18.1845	6.58977	16.1627	14.7212	19.482
C1H9orf85	-1.69137	4.0393	6.24003	0.0124915	0.441585	12.0493	1.34922	7.62781	2.15703	2.42333	1.73857
C1QA	-0.478683	3.38419	0.291987	0.588951	0.926708	2.25017	3.31245	1.88885	1.1099	4.6347	0.818872
C1QB	-0.416231	2.82412	0.08145	0.775343	0.96508	2.17106	0.787227	0	0.0119776	1.18944	0.88279
C1QBP	0.367489	3.9011	0.316477	0.573735	0.92326	3.35793	2.35136	4.78337	3.26838	5.98406	4.3979
C1QC	-1.54941	3.81069	4.46864	0.0345257	0.555343	3.42214	6.59898	5.7167	1.10135	3.49648	0.832466
C1QL1	-2.52289	2.50709	1.69333	0.193166	0.745439	0.015858	1.72318	0	0	0	0
C1QL2	-1.33862	3.30894	2.02427	0.154807	0.718239	1.18516	3.28319	3.82574	0.0176458	2.32246	0.863878
C1QL3	0.385407	5.17749	0.783906	0.375952	0.843241	7.91781	19.156	7.56379	12.9424	11.1184	17.7593
C1QL4	0.143203	3.17781	0.0213584	0.883807	0.986158	1.14267	3.42059	0	0.0280483	2.39191	2.69119
C1QTNF1	0.2612	3.85444	0.15444	0.694329	0.944975	1.20239	4.11398	4.78428	6.39571	2.56608	3.49122
C1QTNF12	0.645543	4.8019	1.80252	0.179413	0.736975	6.71487	6.45839	8.58814	10.783	4.01883	18.7885
C1QTNF2	0.843593	4.34573	2.32822	0.127051	0.687266	3.39245	4.91499	4.76414	6.49879	9.64044	7.9315
C1QTNF3	0.234454	4.22762	0.166915	0.68287	0.944975	1.23807	6.62868	6.69368	7.49967	8.35502	2.51378
C1QTNF4	0.172821	6.77751	0.289089	0.590807	0.92729	37.9157	31.5939	48.6238	35.6064	35.5397	62.932
C1QTNF5	0.572578	4.15414	0.943985	0.331258	0.825831	6.58275	3.17954	2.83058	2.24238	6.10699	9.86475
C1QTNF6	0.391033	4.42636	0.543029	0.461182	0.885012	5.5867	2.23014	9.58996	5.43544	5.04043	11.6376
C1QTNF7	0.12028	6.04931	0.115956	0.733464	0.950732	32.1265	17.726	20.9234	23.7087	29.0806	23.7857
C1R	0.444045	7.61654	2.23641	0.134798	0.698004	55.8119	89.2942	48.4946	63.6318	116.384	84.6949
C1RL	0.207556	6.03225	0.34693	0.555858	0.918256	14.653	24.5235	27.6631	20.5254	22.0617	34.6076
C1S	0.49791	6.48451	2.18182	0.139653	0.702348	11.4098	36.1908	31.4632	29.1654	54.3258	35.2301
C2	-0.140387	6.30581	0.164739	0.684831	0.944975	23.535	32.6499	36.2242	20.5589	43.3011	24.6145
C2CD2	0.310175	5.95041	0.729096	0.393179	0.8516	20.0728	14.4428	26.7258	30.0598	11.4123	31.0351
C2CD2L	-0.821917	7.05057	6.75319	0.00935983	0.394989	55.8128	80.1548	58.0558	44.0517	24.6892	40.661
C2CD3	-0.310723	7.55543	1.08075	0.298533	0.82515	95.7032	62.5146	84.7626	68.8628	45.4011	80.4812
C2CD4B	-0.0866345	4.68289	0.0316272	0.858849	0.98454	9.98487	9.85035	5.67022	8.60245	8.50337	7.01445
C2CD4C	-0.791189	4.44995	2.15853	0.141784	0.703007	6.75323	8.11617	10.5023	6.41903	3.74949	4.38306
C2CD4D	0.504062	3.65328	0.46757	0.49411	0.893101	2.25083	1.54417	3.83276	4.28523	0.13289	5.38643
C2CD5	-0.208163	7.05808	0.44292	0.505719	0.89632	59.0147	43.8041	61.9299	48.4304	36.7769	56.61
C2CD6	-0.484611	5.48894	1.49577	0.221327	0.767571	21.1161	11.9627	22.8976	8.69855	16.8464	14.1418
C2H11orf24	-0.015865	5.35442	0.0014826	0.969286	0.993671	9.08293	24.8941	12.3393	17.1707	13.4469	12.2896
C2H11orf49	0.235354	4.9775	0.276356	0.599101	0.929615	15.4138	8.03658	6.61862	16.0494	8.68931	9.64102
C2H11orf58	0.515116	2.96471	0.175613	0.675172	0.944975	0.0233563	1.68385	0.948356	1.09176	1.24795	1.77653
C2H11orf68	-0.711832	4.92403	2.37162	0.123563	0.681874	7.94365	19.9239	10.4408	5.43828	9.61487	7.94572
C2H11orf74	1.45803	3.94192	4.73417	0.0295721	0.536843	2.23673	3.34504	0.926837	6.45951	7.24841	5.24501
C2H11orf80	0.111009	5.75246	0.0896339	0.764644	0.962079	15.6822	20.4365	20.0068	15.1508	20.6865	24.8198
C2H11orf84	-0.999688	5.82652	7.1167	0.00763852	0.37651	16.9101	28.5594	36.2595	7.64396	12.2582	20.5162
C2H11orf86	-0.610852	4.27392	1.15713	0.282064	0.817459	6.70279	8.22455	5.69084	3.26721	3.72536	6.25332
C2H11orf91	0.061619	6.21069	0.0310363	0.86016	0.984621	28.9111	9.30588	39.1648	30.1159	16.2231	37.2546
C2H11orf94	-1.01881	2.9463	0.635562	0.425325	0.868878	0.037335	3.42121	0.936784	1.07022	0.0310585	0.882889
C2H11orf95	-0.0811695	5.15564	0.0369038	0.847662	0.98332	12.275	13.9143	11.4089	9.73582	15.6139	10.5388
C2H11orf96	0.126491	3.06134	0.0129	0.909573	0.989415	2.19014	0.762326	0.941955	1.09202	2.35963	0.847391
C2H11orf98	0.137542	3.32071	0.0233109	0.878652	0.985888	3.2822	0	2.87369	5.28687	0.0990556	1.7228
C2H19orf25	0.409438	3.98711	0.393867	0.530276	0.907714	3.36927	4.97076	2.83643	5.40448	11.7263	1.60948
C2H19orf35	-0.585744	5.60842	2.27585	0.131407	0.694257	21.1736	18.6529	22.8703	20.3262	11.1147	10.4826
C2H19orf38	0.111581	6.64807	0.119741	0.729317	0.949504	32.3881	40.8664	36.1799	34.4973	37.7882	45.993
C2H19orf43	-0.0355242	5.05859	0.00642393	0.936119	0.990088	12.2233	17.4881	2.76684	19.2063	8.69332	6.91182
C2H19orf44	0.396711	5.54503	1.04696	0.306212	0.82515	11.2366	15.5301	16.2069	16.195	19.466	21.232
C2H19orf53	-1.07194	4.29455	2.80704	0.0938554	0.657419	3.47849	7.31079	11.4901	1.16622	2.62976	11.7742
C2H19orf57	0.443913	5.66904	1.3579	0.243905	0.78783	10.175	23.1708	13.3011	17.2845	24.2215	22.0779
C2H19orf60	0.884017	4.51355	2.86132	0.0907369	0.652161	5.55898	6.62416	2.81808	6.52476	12.0145	9.71088
C2H19orf66	0.146915	5.39927	0.135202	0.713099	0.945772	9.05509	12.9772	20.0702	12.9686	18.1416	15.8847
C2H19orf67	0.500486	5.87738	1.80224	0.179446	0.736975	26.5233	14.5207	13.2805	22.6614	40.8285	17.4637
C2H19orf70	2.05392	3.12553	2.76543	0.0963247	0.661444	0.0235123	0	2.90204	1.1165	1.3163	4.5206
C2H19orf71	0.702616	3.87477	1.07256	0.300372	0.82515	1.19338	5.93318	1.87908	6.41817	2.60193	5.30762
C2H1orf35	0.512354	5.78827	1.90329	0.167715	0.733439	24.31	14.5719	11.3686	17.3126	23.1569	30.1526
C2H5orf15	-0.818684	3.62945	1.17156	0.279084	0.815044	2.29491	5.86173	2.83677	3.19779	1.2965	1.73881
C2H5orf24	0.281211	5.76254	0.568094	0.45102	0.880554	9.11599	26.4645	17.1301	16.2285	27.7366	21.162
C2H5orf30	0.284601	5.08339	0.438108	0.508039	0.89632	8.96961	8.01143	14.3371	7.63244	13.3663	16.8991
C2H5orf46	-0.289512	4.56199	0.322484	0.570121	0.922552	7.8211	9.87575	6.6398	6.46946	9.53863	4.31515
C2H5orf63	2.32159	3.63968	7.90488	0.00493143	0.348631	0.0234341	0.787722	1.92348	4.33525	7.16673	4.36704
C3	-0.48491	7.05009	2.37576	0.123236	0.681125	50.2478	59.5074	67.648	40.9188	52.0663	34.2968
C3AR1	-0.492941	6.90896	2.40323	0.121089	0.678013	64.501	53.7976	42.7953	38.7458	36.5667	38.8389
C3H16orf45	0.385072	6.47233	1.3658	0.242539	0.786863	22.4129	39.4613	24.7219	36.6144	36.5641	40.6355
C3H16orf52	0.584535	5.91465	2.59118	0.107464	0.666868	17.8348	15.379	20.0189	36.4628	24.4362	19.263
C3H16orf54	0.219147	4.39693	0.1535	0.695214	0.944975	5.6238	12.6248	1.83764	4.36977	7.29181	8.90042
C3H16orf58	-1.69767	4.46241	8.9202	0.00282124	0.297734	6.7999	12.3306	11.4397	2.18422	1.3545	5.40905
C3H16orf59	-1.80146	2.87463	1.52254	0.21724	0.764678	1.14267	3.42059	0	1.05703	0.0158957	0
C3H16orf62	0.405829	8.09105	2.06587	0.150633	0.71323	93.5935	75.608	106.7	113.052	113.278	138.673
C3H16orf71	0.206972	5.29497	0.255333	0.613346	0.932245	15.5233	10.4748	12.3711	17.1799	15.7808	11.3709
C3H16orf72	0.897802	6.56618	7.40373	0.00651037	0.368234	29.9903	23.5772	21.8708	51.6245	39.144	49.4552
C3H16orf82	-0.628392	3.2473	0.446597	0.503958	0.89632	1.16587	1.5673	3.84116	2.13331	0.0596449	1.77673
C3H16orf89	-0.818944	3.48267	0.995125	0.318496	0.82515	3.34454	2.37333	3.81807	1.10106	2.39259	1.75646
C3H16orf90	0.094098	2.51286	0.00255041	0.959723	0.991936	0.00810689	0.849549	0	0.00609874	0.0158224	0.905042
C3H16orf91	-0.652924	3.25904	0.484205	0.486526	0.890439	4.35546	2.44975	0	0.0229687	2.35901	1.77633
C3H16orf92	-0.958713	2.95747	0.574381	0.448526	0.879703	0.0372217	4.33231	0	0.0120591	2.28112	0
C3H16orf96	-0.255107	6.87177	0.613724	0.433392	0.874722	61.1223	30.6118	54.3081	55.7806	15.1881	43.3221
C3H2orf16	0.193014	4.55247	0.144941	0.703419	0.944975	3.46438	6.48163	10.5338	6.49644	6.20977	10.695
C3H2orf40	0.153016	2.54894	0.00575319	0.939539	0.990088	0.00813641	0	0.963382	0.00614199	1.154	0
C3H2orf42	0.41311	4.98023	0.865402	0.352234	0.8351	10.0073	10.6762	6.62761	10.7972	14.487	11.4405
C3H2orf49	0.71701	5.65328	2.88761	0.0892722	0.651785	9.10019	30.8286	9.44613	12.0256	53.7856	21.0294
C3H2orf50	-1.08181	2.6981	0.431952	0.511035	0.896804	0.0232791	2.59516	0	1.05703	0.0158957	0
C3H2orf68	0.0242816	6.05614	0.00474512	0.945081	0.990443	25.6108	22.7581	24.7587	23.6997	27.8816	22.8984
C3H2orf70	-0.00831766	4.63649	0.000279201	0.986669	0.996709	13.1795	6.41496	4.71172	11.7432	9.62539	2.47142
C3H2orf71	0.236924	7.58914	0.634587	0.42568	0.868878	67.9859	74.2682	63.778	94.6393	74.3513	74.0706
C3H2orf73	0.0108352	6.49947	0.00109667	0.973582	0.994514	35.6376	28.368	38.117	33.3806	28.189	40.7093
C3H2orf74	0.0203098	5.67625	0.0029116	0.956968	0.991936	11.3099	23.0185	20.0126	22.5402	12.4474	20.3385
C3H2orf78	-1.27797	4.43583	4.79382	0.0285651	0.535215	5.6868	8.94547	12.4271	2.2093	8.18623	2.5695
C3H2orf81	-0.57654	4.18405	0.960333	0.327106	0.82515	4.5297	6.52392	7.63748	4.30804	4.83352	3.49047
C3H2orf91	-0.147755	5.77532	0.144694	0.703661	0.944975	23.3452	8.55135	30.5728	37.41	8.98372	17.5542
C3H7orf26	-0.0577505	3.36458	0.00439854	0.947122	0.990836	4.35635	0.700479	1.89396	2.15661	1.29594	2.66956
C3H7orf43	0.302267	5.26596	0.54072	0.462137	0.885012	14.4187	13.0867	8.52392	15.0694	12.3112	16.821
C3H7orf50	0.135637	3.04026	0.0143697	0.904584	0.989074	0.030587	1.64978	1.91517	1.09176	1.24795	1.77653
C4A	-0.321477	5.51291	0.674783	0.411392	0.861522	17.8419	16.2171	20.0154	12.9479	11.1315	18.6592
C4BPA	0.190546	5.44989	0.225615	0.634796	0.938215	22.0781	11.2424	11.3851	19.3286	18.1865	12.2353
C4BPB	0.03029	4.15392	0.00270864	0.958493	0.991936	5.56122	3.12082	6.69145	3.28216	4.90543	7.1421
C4H1orf112	-0.479241	5.43339	1.42678	0.232294	0.778677	22.1772	19.6353	11.3604	12.9174	16.8129	8.69885
C4H1orf146	1.04798	3.41457	1.45624	0.227533	0.773341	1.14267	3.42059	0	2.18515	3.62672	3.54152
C4H1orf162	0.0615265	8.43645	0.050697	0.821855	0.977329	160.306	92.5808	147.632	147.428	137.535	132.349
C4H1orf189	0.0260051	3.87059	0.00152115	0.968889	0.993648	6.56588	2.32894	2.8354	6.38511	4.80861	0.765432
C4H1orf194	0.125202	5.27758	0.0838831	0.772103	0.964328	29.6851	12.9013	5.61295	20.3289	13.4362	8.66799
C4H1orf226	-0.297006	8.54803	1.19933	0.273458	0.812145	200.39	144.157	142.8	143.111	165.141	88.9017
C4H1orf43	0.960046	5.26884	4.57955	0.0323592	0.545511	5.73501	6.26453	22.057	16.1682	8.88765	25.8366
C4H1orf52	-0.231796	6.40654	0.482578	0.487259	0.890439	38.9307	29.1958	35.2362	35.444	26.8709	25.5153
C4H1orf54	1.03661	3.11496	0.954883	0.328483	0.82515	1.11608	1.68351	0	0.0329025	2.42186	3.60603
C4H1orf56	1.17991	3.34841	1.73963	0.18719	0.740004	1.13022	1.64939	0.942108	1.13137	5.85321	2.6135
C4H1orf68	-0.7722	3.11059	0.522982	0.469575	0.885012	1.15446	3.38134	0.93162	1.08175	1.22055	0.864005
C4H8orf33	-0.086157	6.08699	0.0602108	0.806164	0.972665	34.3717	22.7086	20.9049	19.4461	29.0323	24.7118
C4H8orf34	0.186447	4.03986	0.0842721	0.77159	0.964018	0.0939756	9.32854	3.79096	2.22194	8.25554	4.38135
C4H8orf37	0.595129	3.30698	0.42474	0.514583	0.89815	1.14288	2.51532	0.936616	2.17755	5.81692	0.794975
C4H8orf46	0.292031	6.44384	0.740125	0.389623	0.850612	25.7082	25.9642	37.1963	27.0243	30.6553	56.7967
C4H8orf59	-0.351068	3.45272	0.178889	0.672331	0.944975	4.37583	0	3.832	3.19729	0.086056	2.66985
C4H8orf76	0.0815286	4.69804	0.0284854	0.865973	0.984672	7.82049	10.7488	5.67462	6.51081	8.54127	10.6605
C4H8orf82	0.665183	4.48248	1.61178	0.204245	0.756902	5.57342	3.9695	6.68519	6.51005	7.39423	11.5819
C4H8orf88	1.41221	2.73748	0.760263	0.383249	0.847758	0.00813641	0	0.963382	1.08175	1.22055	0.864005
C4H8orf89	-0.0477704	5.28619	0.0127598	0.910063	0.989415	24.2447	7.84435	13.3093	10.8173	19.1535	10.497
C5	-0.28092	5.47454	0.504088	0.477712	0.887518	17.822	21.3671	12.3253	15.0584	20.3588	7.76072
C5AR1	0.101741	4.87527	0.0459544	0.830259	0.97921	8.93897	11.5248	7.58913	7.61288	18.9976	7.825
C5AR2	0.35938	4.34569	0.431903	0.511058	0.896804	5.57342	3.9695	6.68519	4.37042	8.42846	7.97692
C5H12orf10	0.375992	4.45671	0.493859	0.482213	0.888919	3.43977	7.42639	6.6747	2.26263	13.0103	7.944
C5H12orf29	0.17297	5.8679	0.225485	0.634893	0.938215	18.9773	12.7639	28.6553	28.9689	19.6086	19.3345
C5H12orf4	-0.284689	5.94857	0.625242	0.429108	0.871454	32.165	22.741	19.9522	22.5733	17.1887	21.1942
C5H12orf40	-0.535377	2.81176	0.127026	0.721537	0.946981	2.17106	0.787227	0	2.10452	0.0311962	0
C5H12orf45	0.618729	6.03736	3.01937	0.0822797	0.642264	25.4776	16.1732	16.1546	37.5718	29.2312	21.9162
C5H12orf50	-0.79893	3.50187	0.893714	0.344476	0.830466	4.40872	2.3727	2.84672	1.1099	4.6347	0.818872
C5H12orf54	-0.370559	4.57459	0.534515	0.464717	0.885012	9.98343	11.5946	3.7441	6.46532	3.83921	8.9202
C5H12orf56	0.525403	5.21354	1.57601	0.20934	0.759208	12.2119	5.44339	14.3348	10.8443	16.9621	17.7177
C5H12orf60	1.75755	3.11932	2.5305	0.111669	0.668153	0.0159131	0.816052	0.955277	3.2099	1.31748	2.64969
C5H12orf66	0.295777	7.67914	0.96691	0.325455	0.82515	104.424	71.7239	40.8305	96.8227	104.403	62.4585
C5H12orf71	0.81622	3.0634	0.526557	0.46806	0.885012	1.11623	0.787475	0.948225	1.10135	3.49648	0.832466
C5H12orf73	0.174879	5.14177	0.170066	0.680055	0.944975	10.0777	8.82413	15.287	9.75175	15.6763	13.2417
C5H12orf75	0.434233	6.18432	1.51428	0.218491	0.765807	33.2073	16.8909	19.9649	43.9525	33.9521	12.9464
C5H22orf23	-0.418214	3.47921	0.26903	0.603985	0.929788	2.26205	5.07088	0.918617	2.15703	2.42333	1.73857
C5H22orf46	1.76	3.1267	2.55429	0.109999	0.667036	1.10038	0.815858	0	1.11715	3.56621	2.64909
C6	0.504299	5.80429	1.67231	0.195953	0.749164	31.9859	11.9453	14.232	24.7436	21.983	23.8281
C6H16orf46	0.180743	5.09629	0.178358	0.672789	0.944975	10.0651	14.0171	8.53535	13.9664	9.88924	13.257
C6H16orf70	0.264477	6.62101	0.651356	0.419631	0.866721	41.1127	25.0213	36.1983	59.0215	29.5341	36.0967
C6H16orf74	-0.491072	4.35628	0.735704	0.391043	0.85098	4.60191	5.49929	17.2682	4.33389	4.90665	6.21504
C6H16orf78	0.790601	3.05236	0.490622	0.483652	0.889266	1.11623	0.787475	0.948225	2.14571	1.27324	1.75667
C6H16orf86	-0.736817	2.62284	0.171945	0.67839	0.944975	0.0159685	0	1.93299	0.00609874	0.0158224	0.905042
C6H16orf95	0.249838	4.78582	0.280194	0.596575	0.929615	12.1211	8.13019	4.70886	8.64316	14.3259	6.95522
C6H18orf21	0.893978	3.68223	1.45846	0.22718	0.773341	3.2991	1.56634	1.89422	3.26955	8.22356	2.55694
C6H18orf8	0.14552	5.72756	0.152024	0.69661	0.944975	17.8462	20.4637	16.1637	15.1493	24.172	21.1997
C6H19orf12	0.211278	6.09492	0.365259	0.545602	0.916333	27.7707	22.7892	19.9627	34.3493	18.5657	28.2577
C6H19orf18	-0.111103	3.81405	0.0269965	0.869491	0.984672	1.21044	4.08656	5.74961	3.24262	4.77585	2.59831
C6H19orf33	0.11355	4.20064	0.0339123	0.853894	0.983596	4.5671	2.15868	16.3376	4.34223	6.06382	6.19727
C6H19orf47	0.0434461	6.20485	0.0153955	0.901253	0.989074	21.2888	23.5158	36.2629	27.9634	9.06022	40.0264
C6H19orf54	-0.941781	6.06104	6.86914	0.00877144	0.388731	22.4542	39.334	34.2938	18.2759	17.0386	14.9474
C6H19orf68	-2.61578	2.53086	1.79127	0.180776	0.736975	1.10038	0.815858	0	0	0	0
C6H19orf81	-1.20862	2.75251	0.553364	0.456949	0.883378	2.17127	0	0.948094	0.00614199	1.154	0
C6H19orf84	-0.944086	4.78252	3.61579	0.0572374	0.611629	9.00066	11.3876	14.3172	3.30377	10.6315	5.24363
C6H1orf109	0.0537068	5.11605	0.0159005	0.899655	0.989021	13.3271	13.9706	7.56446	9.73881	12.1806	14.1825
C6H1orf122	-0.538966	3.02813	0.220409	0.63873	0.938288	1.14267	3.42059	0	1.08153	0.0455447	1.7991
C6H1orf123	0.960052	3.81244	1.83334	0.175737	0.736975	2.24953	5.10917	0	3.27461	3.74633	7.16271
C6H1orf141	0.616743	3.79841	0.786918	0.375037	0.842949	2.26272	3.28247	2.85328	5.35517	7.07614	0.756284
C6H1orf158	-0.110178	3.25293	0.0143012	0.90481	0.989074	2.22255	2.4813	0.931438	2.1461	2.39328	0.83263
C6H1orf168	-0.51391	6.45832	2.38593	0.122436	0.678143	42.297	39.9635	34.2488	30.1032	26.8016	24.6535
C6H1orf174	0.185436	2.73314	0.0127404	0.910131	0.989415	0.0159131	0.816052	0.955277	1.0704	1.18975	0
C6H1orf210	-0.674356	4.87719	1.95588	0.161959	0.725311	7.97477	25.8304	9.46192	5.43757	8.47677	8.86666
C6H1orf216	0.773906	3.05336	0.471989	0.492075	0.89249	2.17106	0.787227	0	3.18405	0.0732477	1.75689
C6H1orf228	-0.0615884	6.03339	0.0299078	0.8627	0.984672	28.8893	26.1262	18.9937	34.2903	16.125	21.1131
C6H1orf50	-0.427904	6.86285	1.79767	0.179998	0.736975	54.561	50.5261	47.5925	34.4822	49.5459	29.8751
C6H1orf64	1.26511	5.39371	9.09565	0.00256319	0.292268	4.59818	13.2981	8.56061	8.78686	37.0854	22.045
C6H1orf87	-0.827894	4.31181	2.12672	0.144754	0.705453	7.79991	9.0498	5.68215	3.26111	7.07303	2.56983
C6H1orf94	-2.1002	4.29964	11.1421	0.000844291	0.260981	6.77654	12.3978	8.55537	3.1983	2.42407	0.819226
C7	0.710233	4.66669	1.95636	0.161907	0.725311	4.53065	4.78145	9.5766	8.67655	20.1713	6.90758
C7H14orf1	-0.120574	5.25255	0.0823745	0.774106	0.964857	22.0571	7.86522	13.317	16.0802	14.5159	7.79237
C7H14orf119	0.376523	5.50225	0.927702	0.335464	0.827652	13.3983	18.9856	9.4673	9.81822	21.7534	23.0698
C7H14orf132	0.693927	7.08456	4.6388	0.0312601	0.541156	31.3486	30.7212	62.0305	38.9138	78.8079	74.2461
C7H14orf159	0.297614	5.81764	0.65673	0.417719	0.865843	21.1131	15.3518	19.0478	21.5483	19.6097	26.562
C7H14orf53	0.48548	2.9759	0.159302	0.689801	0.944975	1.11623	0.787475	0.948225	1.09176	1.24795	1.77653
C7H14orf93	-0.0950531	5.66968	0.0632586	0.801418	0.971693	18.951	18.7294	19.0428	17.2349	18.2449	17.6415
C7H15orf32	0.869526	2.6546	0.25538	0.613313	0.932245	1.08227	0	0	2.10452	0.0311962	0
C7H15orf39	-0.117835	4.39151	0.0463155	0.829604	0.97921	7.76635	5.62782	6.66208	7.49407	1.47083	8.03283
C7H15orf40	0.685099	3.48732	0.726507	0.394021	0.851961	3.28184	0.719447	1.90035	3.23246	3.62773	2.61413
C7H15orf59	-0.423372	4.42195	0.625071	0.429171	0.871454	5.64455	9.92719	6.64913	4.3429	7.19427	5.2736
C7H6orf10	1.70742	2.88077	1.16543	0.280346	0.8156	3.21877	0	0	1.09202	2.35963	0.847391
C7H6orf106	0.484796	4.24758	0.732139	0.392193	0.851503	2.32226	7.54408	3.79017	9.6115	4.9937	5.23277
C7H6orf125	0.579437	3.3112	0.426439	0.513743	0.897842	2.2071	1.61873	0.936447	2.16657	1.31689	3.58312
C7H6orf132	-0.094534	6.9336	0.089856	0.764361	0.962079	39.1233	61.4276	43.7763	51.6083	42.6724	41.4206
C7H6orf136	-0.683238	5.01408	2.36065	0.124434	0.683613	9.03996	17.3086	13.3277	4.39311	9.65989	10.676
C7H6orf15	-1.27111	2.86538	0.694044	0.404795	0.856914	2.19014	0.762326	0.941955	2.10452	0.0311962	0
C7H6orf222	0.0988435	5.78698	0.0718695	0.788635	0.967123	17.8726	23.814	16.153	14.0942	24.201	23.9
C7H6orf223	0.179746	7.26288	0.341035	0.559234	0.919501	70.032	35.4993	61.9254	59.2287	59.7073	69.7952
C7H6orf226	0.485596	3.63287	0.40074	0.526709	0.904527	1.18567	1.52379	5.77409	3.24205	3.65451	3.52339
C7H6orf229	0.587335	3.31574	0.437803	0.508187	0.89632	1.14329	0.740357	2.8825	3.21043	2.45171	1.72232
C7H6orf47	1.25948	3.97754	3.73272	0.0533603	0.604238	2.25083	1.54417	3.83276	4.35637	6.1097	8.01203
C7H6orf52	0.998323	3.73463	1.94387	0.163253	0.727577	2.23736	1.56682	2.8665	4.31855	7.10703	2.55726
C7H6orf62	0.182793	5.4381	0.205498	0.65032	0.94445	11.246	22.3725	10.4224	18.2677	14.6975	15.8662
C7H6orf89	0.28298	8.7464	1.07006	0.300936	0.82515	232.52	107.227	139.942	248.445	126.993	179.141
C8A	-0.272299	3.43047	0.107698	0.742781	0.953193	4.37537	0.683256	2.85897	2.15661	1.29594	2.66956
C8B	-0.366922	4.50598	0.454127	0.500384	0.895642	8.88659	9.0253	5.67786	5.42739	12.9537	3.39207
C8H4orf17	-0.0930109	5.051	0.0424524	0.83676	0.980992	22.005	6.21108	11.4038	10.7721	14.402	7.83641
C8H4orf19	-0.509237	4.65239	1.05169	0.305121	0.82515	8.9396	10.656	8.55428	8.56403	4.99251	6.1515
C8H4orf22	-1.05435	2.98635	0.70738	0.400318	0.854993	2.20738	0.740037	1.90732	1.0704	1.18975	0
C8H4orf26	-0.450324	6.03507	1.53882	0.214797	0.763299	44.2857	20.096	24.7187	27.8689	16.0236	17.5735
C8H4orf32	-0.764516	2.88515	0.315667	0.574225	0.92326	1.13022	1.64939	0.942108	1.07022	0.0310585	0.882889
C8H4orf33	0.331947	4.5659	0.427994	0.512977	0.897331	6.69259	6.49959	6.66261	8.61128	9.66669	7.0015
C8H4orf36	-0.0552259	5.47951	0.0198882	0.88785	0.986826	12.3604	23.1467	12.3352	11.9076	15.8207	18.6177
C8H4orf46	0.756436	3.97848	1.40173	0.236439	0.781939	0.0685267	4.14422	4.79201	6.43735	1.45844	8.05225
C8H4orf50	-0.670826	4.03753	1.12346	0.289179	0.821513	9.8626	2.22767	5.70832	2.19353	4.77465	3.52302
C9	0.649579	7.11555	4.03334	0.0446141	0.584006	43.3857	14.1394	58.224	77.4061	42.9993	72.455
C9H11orf1	1.63033	3.5363	3.95192	0.0468216	0.59097	1.13022	1.64939	0.942108	4.30736	3.70421	4.4155
C9H11orf42	-2.61578	2.53086	1.79127	0.180776	0.736975	1.10038	0.815858	0	0	0	0
C9H11orf52	0.0680727	4.67216	0.0193377	0.889403	0.986826	11.0385	3.83814	9.54277	7.55975	10.8049	7.00099
C9H11orf53	-0.617362	5.22892	2.15628	0.141992	0.703007	12.3504	18.0341	16.1915	12.8604	10.9233	6.94672
C9H11orf54	0.111587	6.31604	0.0983196	0.753857	0.957438	28.9596	7.61992	47.7867	38.6544	19.8312	33.5837
C9H11orf57	0.716996	5.19646	2.8412	0.0918794	0.653142	6.7846	12.3745	9.51684	8.73776	25.1161	15.8606
C9H11orf63	-0.613311	4.51262	1.29538	0.255063	0.798589	9.98415	10.7217	4.70651	3.29787	10.5993	4.3388
C9H11orf65	0.480141	4.63169	0.9381	0.33277	0.827145	6.69259	6.49959	6.66261	9.68338	6.27758	11.5503
C9H11orf70	0.597471	4.85469	1.51635	0.218176	0.765451	15.3543	6.37905	4.70457	10.7823	10.994	12.3799
C9H11orf87	0.0236538	7.95084	0.00684204	0.934077	0.990088	115.739	70.6229	101.908	128.999	76.9521	86.406
C9H11orf88	-1.09369	3.38639	1.45762	0.227313	0.773341	2.30371	8.50823	0.905045	2.13366	1.24841	0.847538
C9H11orf97	0.45487	5.87862	1.33328	0.24823	0.792679	17.9743	7.65226	49.756	25.8166	13.7782	32.8445
C9H1orf105	-0.316934	5.81908	0.676788	0.410698	0.861021	20.1193	14.3821	33.4334	17.2645	7.76342	33.0115
C9H1orf116	0.132846	7.32864	0.18889	0.663843	0.944975	46.9399	61.9978	68.6046	58.1725	63.3256	73.3405
C9H1orf186	-0.118358	6.44018	0.127822	0.720702	0.946981	34.5417	35.9128	31.403	33.3463	25.7507	34.4741
C9H1orf21	0.387	8.58824	2.05287	0.151923	0.714619	132.598	100.812	161.003	171.139	184.864	159.693
C9H1orf27	-0.160646	5.38102	0.158555	0.690491	0.944975	14.5196	14.6235	17.1571	11.8831	8.78626	20.5034
C9H1orf74	-0.026879	5.73149	0.00516513	0.942706	0.990223	21.1381	15.3183	21.9246	15.1351	20.6299	21.2313
C9H7orf72	1.04687	6.01459	8.37292	0.00380961	0.326626	21.0266	14.6163	11.3775	41.8652	26.9592	28.1603
CA10	0.0584554	7.34342	0.0347851	0.852047	0.983596	74.52	55.3159	55.1993	60.3233	96.7616	44.7874
CA11	-0.255455	4.7415	0.273859	0.600757	0.929615	1.29787	12.4549	11.4679	6.49722	7.35696	9.77249
CA12	0.225693	6.27198	0.439391	0.507419	0.89632	31.117	26.0558	22.8194	37.5973	36.3447	20.0984
CA14	-0.139969	6.12233	0.148769	0.699716	0.944975	26.7552	31.106	22.8172	23.6943	10.2254	38.273
CA3	0.134052	3.63348	0.0332063	0.855406	0.983927	2.26272	3.28247	2.85328	2.18515	3.62672	3.54152
CA4	0.0352089	4.40819	0.00391609	0.950102	0.990836	5.67448	2.96925	17.2821	8.56303	3.84124	7.07299
CA5A	0.322475	5.27796	0.614943	0.432935	0.874289	13.3398	11.3659	11.4155	20.3539	14.6426	10.4563
CA5B	-0.0365755	5.47228	0.00857071	0.926239	0.990088	19.9552	12.8983	15.2243	17.1958	12.3402	16.798
CA6	0.391265	4.92048	0.750304	0.386383	0.849137	7.84013	11.5728	6.63214	10.7851	14.4459	9.63831
CA7	-0.522864	4.39707	0.928703	0.335203	0.827652	4.56485	6.44125	11.4894	3.28332	7.16518	5.28918
CA8	-0.757807	3.7235	1.08171	0.298319	0.82515	4.45181	4.05836	3.79964	1.11749	4.6734	1.72183
CA9	0.335695	7.59166	1.2739	0.25904	0.802401	58.0328	76.8025	63.7876	80.7449	87.5682	82.9513
CAAP1	0.926389	3.16641	0.767695	0.380934	0.846105	3.24171	0.762037	0	5.28756	1.31867	0.807115
CAB39	1.003	5.06663	5.1604	0.0231104	0.514237	11.0211	7.30308	4.71594	11.9063	20.4356	14.0751
CAB39L	0.580766	6.56433	3.13244	0.0767526	0.633559	39.9001	19.2746	27.6028	37.7256	46.1706	45.0356
CABIN1	0.0789612	5.96005	0.0486679	0.825398	0.978588	22.2935	16.9183	27.6649	16.2481	26.6573	27.4439
CABLES1	0.169371	7.59847	0.307997	0.578913	0.925085	65.801	60.9762	86.7179	66.8306	63.6049	122.14
CABLES2	0.776304	5.4297	3.75491	0.0526564	0.60271	10.0741	13.9956	9.49596	21.4975	17.1519	19.4092
CABP1	-0.387388	4.47597	0.532226	0.465675	0.885012	11.0252	2.99968	9.54819	6.45079	7.22352	4.34006
CABP2	-0.0930631	4.4534	0.0310811	0.86006	0.984621	7.77953	4.74331	8.59305	3.30713	6.12967	9.84455
CABP4	-0.358429	5.7573	0.928102	0.33536	0.827652	16.8327	20.3063	28.6302	17.2247	12.3995	21.2919
CABP5	-0.0914433	3.97403	0.0207845	0.885368	0.986189	4.46542	3.15998	5.7342	4.30669	2.56435	5.34397
CABP7	0.483613	2.97967	0.154114	0.694636	0.944975	1.11623	0.787475	0.948225	3.16984	1.24888	0
CABS1	-0.778593	3.12653	0.539392	0.462687	0.885012	2.22284	1.59154	1.9006	1.08197	2.32299	0
CABYR	-0.72361	5.16963	2.87497	0.0899707	0.651918	15.602	18.9051	11.3798	6.52183	7.42861	13.3899
CACHD1	-0.15554	6.12489	0.1804	0.671031	0.944975	19.0985	30.2576	31.4587	17.3542	46.7464	21.0374
CACNA1A	-0.380466	7.31239	1.53431	0.215471	0.764343	73.509	78.4017	56.1274	59.1538	47.6013	52.9445
CACNA1C	-0.082615	7.21209	0.0718101	0.78872	0.967123	45.8324	72.8152	57.1248	69.848	41.6808	54.7043
CACNA1D	0.159851	8.22699	0.330245	0.565516	0.921495	97.0391	90.2682	145.794	111.988	108.486	151.094
CACNA1E	-0.680715	6.0462	3.63077	0.0567244	0.609997	24.6162	36.0538	28.5542	18.3085	22.932	14.9026
CACNA1F	-0.305403	8.23875	1.20113	0.273099	0.81184	149.213	124.668	119.002	115.127	120.294	82.8009
CACNA1G	-0.536205	6.00003	2.25008	0.133612	0.696714	22.3947	30.2305	30.4913	22.551	11.291	23.0425
CACNA1H	-0.0761701	3.3652	0.00800407	0.928712	0.990088	0.0503755	4.24716	1.89499	2.15661	1.29594	2.66956
CACNA1I	-0.597407	5.76009	2.55003	0.110296	0.667036	19.0441	32.1042	19.002	10.8486	16.9789	18.6169
CACNA1S	-1.32465	4.89428	7.70668	0.00550304	0.359574	9.05222	18.1304	14.2842	5.39091	3.7871	7.12377
CACNA2D1	0.154514	6.93414	0.240193	0.624068	0.935199	43.4768	46.508	42.8398	47.3797	42.7619	57.474
CACNA2D2	-0.663567	6.72363	4.19988	0.0404302	0.579769	38.0303	48.8991	60.0511	24.832	36.3357	31.7808
CACNA2D3	0.242035	7.82271	0.697318	0.403689	0.856366	70.297	72.4284	100.057	106.505	85.34	95.3116
CACNA2D4	0.231157	6.00507	0.415796	0.519044	0.900353	19.0128	27.0952	19.0156	35.3713	12.6086	26.5031
CACNB1	-0.0642043	6.31544	0.0363713	0.848751	0.98332	19.1403	33.5075	38.149	30.1296	28.0425	29.1176
CACNB2	0.234827	5.58634	0.373873	0.540903	0.913867	15.6144	13.7548	18.1161	19.367	15.9558	20.3365
CACNB3	-0.250276	5.32275	0.359041	0.549042	0.91707	5.7904	15.5042	22.9523	10.8184	6.43172	22.3527
CACNB4	0.511416	4.7531	1.15043	0.283462	0.817513	5.63775	5.59224	10.526	10.7613	9.78924	10.5889
CACNG1	0.566195	6.23432	2.44634	0.117803	0.674058	16.8635	37.177	17.079	30.2158	60.1285	22.7167
CACNG2	-0.251462	5.0004	0.322379	0.570183	0.922552	13.3294	11.3827	10.4549	10.7486	12.0447	6.95616
CACNG3	-1.03282	5.6381	6.04345	0.0139602	0.456435	26.6719	23.649	19.0052	11.8305	18.98	3.30973
CACNG4	-2.07044	3.40634	4.09702	0.0429625	0.582867	1.20186	5.89677	2.84225	0.0174194	0.0453535	2.74353
CACNG5	0.0631475	6.1866	0.032876	0.856119	0.984269	21.28	30.2794	27.6216	34.3446	13.8303	31.8719
CACNG6	0.238904	6.38333	0.42747	0.513237	0.897537	21.3366	48.6765	20.8767	22.8177	106.902	28.8458
CACNG7	-0.288929	4.80954	0.352627	0.552632	0.917562	7.91731	20.025	6.60151	6.50532	9.66329	8.83599
CACTIN	0.105137	4.91675	0.0541761	0.81595	0.974819	7.86784	11.5042	9.51626	11.8158	10.9411	8.75997
CACUL1	0.106052	6.02073	0.0896019	0.764685	0.962079	32.1155	19.4239	18.0449	24.7615	22.0267	27.4102
CACYBP	0.29218	5.08702	0.461785	0.496793	0.894822	8.96961	8.01143	14.3371	17.1361	8.74463	12.3333
CAD	-0.365526	4.24169	0.411801	0.521059	0.901929	4.52875	8.27806	5.70084	4.3251	3.74738	6.23387
CADM1	-0.188343	4.87033	0.169075	0.680936	0.944975	8.96542	14.0639	7.57859	8.62606	9.70962	8.80859
CADM2	-0.130548	5.98361	0.133809	0.714516	0.945772	23.4269	22.7603	26.6813	28.9606	17.2501	20.2467
CADM3	-0.499369	5.55929	1.64074	0.200228	0.751587	21.1447	17.0029	20.9593	19.2701	9.94952	12.3011
CADM4	-0.276442	4.47804	0.261356	0.609192	0.930763	3.501	15.0787	6.63402	6.45951	7.24841	5.24501
CADPS	-0.522734	5.21236	1.53632	0.215171	0.764067	21.0089	10.3804	14.2707	7.59863	13.2281	10.587
CADPS2	0.0336788	5.32988	0.00689649	0.933816	0.990088	15.561	13.8421	12.3572	14.0025	14.6008	14.1089
CAGE1	0.000875882	6.63815	6.11e-06	0.998028	0.999212	44.4709	37.4821	31.3803	36.6524	66.2353	24.4611
CALB1	-0.8977	4.86748	3.36993	0.0664006	0.628746	12.2672	12.2104	12.3767	9.58489	0.202152	7.10759
CALB2	-0.695426	4.91815	2.30999	0.128549	0.689121	7.93185	18.2394	10.4473	8.59227	6.19458	7.94743
CALCB	-1.1981	3.42137	1.8238	0.176866	0.736975	4.40775	4.14087	0.914484	3.16984	1.24888	0
CALCOCO1	-0.890944	6.13327	6.32981	0.0118746	0.436023	30.1517	41.8049	28.5288	17.241	19.4239	17.6314
CALCOCO2	0.627161	5.78196	2.61641	0.105768	0.665384	18.8171	4.49738	20.0677	25.8118	24.3423	22.0121
CALCR	-0.573358	5.32213	1.94712	0.162901	0.727299	15.6349	17.9812	16.1797	14.9894	9.82938	8.73933
CALCRL	-0.158206	5.32176	0.151499	0.697108	0.944975	13.4159	17.2268	13.3117	12.9269	13.3921	13.2315
CALD1	0.662587	7.81814	4.9063	0.0267799	0.526345	99.9314	29.6169	71.4371	136.541	45.7043	130.815
CALHM3	-0.76902	4.13757	1.55014	0.213119	0.762631	4.52875	8.27806	5.70084	2.20188	7.03708	2.58326
CALM1	0.620331	7.24992	4.02395	0.0448621	0.584006	45.7026	44.7917	48.5747	51.7868	78.9705	83.0782
CALM2	1.02133	3.73312	2.03321	0.153902	0.716279	2.23642	4.2456	0	0.0622971	4.85441	8.11577
CALM3	0.300971	4.37317	0.308901	0.578357	0.924652	2.34712	5.69667	8.62116	7.52709	8.43339	5.21894
CALML4	0.474839	2.97166	0.15224	0.696405	0.944975	1.11623	0.787475	0.948225	2.13331	0.0596449	1.77673
CALML5	0.210606	2.538	0.0100867	0.920001	0.989828	0.00810689	0.849549	0	0.00614199	1.154	0
CALN1	-0.33697	5.28532	0.66869	0.413511	0.862814	13.4255	14.6393	17.1615	17.1149	12.1747	6.90248
CALR	0.134822	5.14732	0.101972	0.749477	0.955759	9.00011	12.2493	13.3517	17.1348	7.57852	13.2462
CALR3	-0.104881	4.571	0.0416258	0.838335	0.980992	13.1823	3.83668	7.60749	6.48159	5.02519	9.80778
CALU	-0.358554	7.7541	1.01063	0.318006	0.82515	131.122	16.4062	118.184	107.414	28.6735	84.8313
CALY	1.35481	2.73928	0.707339	0.400331	0.854993	1.08227	0	0	2.11986	0.0457374	0.864131
CAMK1	1.11489	4.01923	3.07084	0.0797124	0.636758	1.18541	2.39822	4.79938	7.50834	7.24993	4.32768
CAMK1D	0.150252	6.5722	0.212933	0.64448	0.941092	38.9259	27.5276	36.1972	46.1964	28.273	38.8427
CAMK1G	0.449993	4.60608	0.810979	0.367834	0.841053	4.53765	9.13035	5.6962	10.7285	7.41722	8.80974
CAMK2A	-0.25388	4.57376	0.251491	0.616029	0.933522	7.82172	9.00433	7.60576	4.36849	5.00573	10.7516
CAMK2B	-0.820513	3.62685	1.17658	0.278057	0.815044	1.2099	5.86277	3.80646	0.0329025	2.42186	3.60603
[truncated: 16,949 more rows]
